# Supplementary material for: The Causal Relationships and Therapeutic Targets of Plasma Proteins in Ankylosing Spondylitis
Source: Biomedicines. 2025 Jan 27;13(2):306. doi: 10.3390/biomedicines13020306 (PMC11853591; doi:10.3390/biomedicines13020306)
Supplement: Supplementary file 1 [file biomedicines-13-00306-s001.zip › Supplementary Tables.xlsx]

## Sheet: Overview of Supplementary Table
Table	Name	Note
Supplementary Table 1	Source information of the instrumental variables
Supplementary Table 2	Source information of outcome
Supplementary Table 3	Information of the instrumental variables
Supplementary Table 4	Main analyses results of the cis-only MR
Supplementary Table 5	Sensitivity analyses results of cis-only MR
Supplementary Table 6	Main analyses results of the cis + trans MR
Supplementary Table 7	Sensitivity analyses results of of cis + trans MR
Supplementary Table 8	Steiger filtering analysis for associations identified by main analyses of cis + trans MR
Supplementary Table 9	Colocalization of the pQTLs that prioritized by the cis-only MR analyses with AS risk loci
Supplementary Table 10	Colocalization of the pQTLs that prioritized by the trans-only MR analyses with AS risk loci
Supplementary Table 11	PAV assessment for the cis-pQTLs with MR evidence
Supplementary Table 12	Overlaping of pQTLs that prioritized by the main analyses of cis + trans MR with eQTLs	The column of "eQTL (GTEx)" displays all the eQTLs of the GTEx Portal that overlapped with the pQTLs; the GTEx Portal includes eQTLs of the following tissues: testis, esophagus-mucosa, cells-ebv-transformed lymphocytes, whole blood, uterus, brain-spinal cord (cervical c-1), spleen, skin-not sun exposed (suprapubic), breast-mammary tissue, small intestine-terminal ileum, brain-amygdala, brain-ante…
Supplementary Table 13	GO and KEGG pathway enrichment analysis for MR prioritized proteins
Supplementary Table 14	Drug targets of the MR-prioritized proteins

## Sheet: Supplementary Table S1
exposures
PMID	Article	Author	Cohort	Population	Sample size	Method of serum protein measurement	Numbers of protein measured	Method of genotyping	P-value threshold of pQTLs selection
PMID35078996	A genome-wide association study of serum proteins reveals shared loci with common diseases	Alexander Gudjonsson, et al	AGES–Reykjavik study	Icelanders aged 66 through 96	5368	SOMAscan assay	4135	Illumina hu370CNV array (N = 3219), Illumina Infinium Global Screening Array (N = 2705)	1.05e-11
PMID33303764	Whole-genome sequencing analysis of the cardiometabolic proteome	Arthur Gilly, et al	MANOLIS study	Not available	1407	Proximity extension assay (Olink® CVDⅡ, CVDⅢ, Metabolism panel)	257	HiSeqX platform (Illumina)	7.45e-11
PMID29875488	Genomic atlas of the human plasma proteome	Benjamin B. Sun, et al	INTERVAL study	Blood donors aged 18 years and older were recruited at 25 centres of England’s National Health Service Blood and Transplant	3301	SOMAscan assay	2994	Affymetrix UK Biobank Axiom array	1.5e-11
PMID30111768	Genome‐wide mapping of plasma protein QTLs identifies putatively causal genes and pathways for cardiovascular disease	Chen Yao, et al	Framingham Heart Study	The Framingham Heart Study Offspring and Third Generation cohorts	6861	Multiplex immunoassays	71	Affymetrix 500 K mapping arrays, 50 K supplemental Human Gene Focused arrays, Illumina Human Exome BeadChip v.1.0	1.25E-7 for cis-pQTLs, 7.04E-10 for trans-pQTLs
PMID34857953	Large-scale integration of the plasma proteome with genetics and disease	Egil Ferkingstad , et al	Icelandic Cancer Project (52% of participants) and deCODE genetics (48% of participants)	Icelandic Cancer Project: Icelanders with prevalent and newly diagnosed cancer and their relatives, along with a control population; deCODE genetics: participants from deCODE Health study and various programs at deCODE	35559	SOMAscan assay	4719	Illumina SNP chips	1.8e-09
PMID28240269	Connecting genetic risk to disease end points through the human blood plasma proteome	Karsten Suhre, et al	KORA F4 study	Subjects living in southern Germany with age of 32–81	997	SOMAscan assay	1124	Affymetrix Axiom Array	8.72e-11
PMID28369058	Mapping of 79 loci for 83 plasma protein biomarkers in cardiovascular disease	Lasse Folkersen, et al	IMPROVE study	Participants aged between 55 to 79 years with at least three cardiovascular risk factors but without symptoms of cardiovascular disease in Finland, France, Italy, the Netherlands, and Sweden	3394	ProSeek CVD array I	83	Illumina CardioMetabochip and Immunochip arrays	5e-08
PMID33328453	Genetic architecture of host proteins involved in SARS-CoV-2 infection	Maik Pietzner, et al	Fenland study	Caucasian-ancestry born between 1950 and 1975, recruited from general practice surgeries in the Cambridgeshire region in the UK from 2005 to 2015	10708	SOMAscan assay	179	Affymetrix UK Biobank Axiom array (OMICs, N = 8350), Illumina Infinium Core Exome 24v1 (Core-Exome, N = 1026), Affymetrix SNP5.0 (GWAS, N = 1332)	5e-08
PMID31320639	Genome and epigenome wide studies of neurological protein biomarkers in the Lothian Birth Cohort 1936	Robert F. Hillary, et al	Lothian Birth Cohort 1936	Scottish individuals born in 1936, with approximately 70 years of age upon recruitment	750	92-plex proximity extension assay (Olink® neurology biomarker panel)	92	Illumina 610-Quadv1 genotype array	5.4e-10

## Sheet: Supplementary Table S2
outcome
phenocode	phenotype	category	num_cases	num_controls	path_bucket	path_https
M13_ANKYLOSPON	Ankylosing spondylitis	XIII Diseases of the musculoskeletal system and connective tissue (M13_)	3162	294770	gs://finngen-public-data-r10/summary_stats/finngen_R10_M13_ANKYLOSPON.gz	https://storage.googleapis.com/finngen-public-data-r10/summary_stats/finngen_R10_M13_ANKYLOSPON.gz

## Sheet: Supplementary Table S3
Source	Instrumental variables										Exposure (proteins)
	SNP	effect_allele	other_allele	eaf	beta	se	pval	chr	pos	cis/trans	uniprot	chromosome	start position	end position	Phenotype	samplesize
Benjamin B. Sun, et al	rs10896045	G	A	0.697	-0.18	0.03	1.3e-11	11	65555524	trans	A0PJX4	4	42399856	42404504	Benjamin B. Sun, et al_A0PJX4	3301
Egil Ferkingstad, et al	rs211836	T	G	0.4684	0.05	0.00812564	7.59e-10	20	38478276	trans	A1L170	1	162336698	162356600	Egil Ferkingstad, et al_A1L170	35559
Egil Ferkingstad, et al	rs1687391	T	C	0.0976	0.17	0.0135756	5.62e-36	9	117090006	trans	A1L170	1	162336698	162356600	Egil Ferkingstad, et al_A1L170	35559
Egil Ferkingstad, et al	rs117172138	T	C	0.0201	0.52	0.0276905	1.12e-78	12	13193814	cis	A2RU67	12	13197218	13295455	Egil Ferkingstad, et al_A2RU67	35559
Egil Ferkingstad, et al	rs28708758	G	T	0.0872	-0.12	0.0142309	3.39e-17	14	106612322	trans	A2RU67	12	13197218	13295455	Egil Ferkingstad, et al_A2RU67	35559
Egil Ferkingstad, et al	rs6099309	T	G	0.0914	-0.17	0.0137123	2.69e-35	20	36997349	trans	A2RUU4	6	35748794	35761452	Egil Ferkingstad, et al_A2RUU4	35559
Egil Ferkingstad, et al	rs2491393	G	A	0.3223	0.07	0.00848775	1.62e-16	1	207300259	trans	A4D1S0	7	139137436	139168458	Egil Ferkingstad, et al_A4D1S0	35559
Egil Ferkingstad, et al	rs35779771	G	T	0.4037	0.3	0.00799759	1e-200	14	106443884	trans	A4D1S0	7	139137436	139168458	Egil Ferkingstad, et al_A4D1S0	35559
Egil Ferkingstad, et al	rs550478926	G	C	0.1097	-0.08	0.0129856	7.24e-10	9	117085186	trans	A4D1S0	7	139137436	139168458	Egil Ferkingstad, et al_A4D1S0	35559
Benjamin B. Sun, et al	rs1303	G	T	0.259	0.36	0.03	4.9e-39	14	94844843	trans	A5PKW4	10	104162376	104181296	Benjamin B. Sun, et al_A5PKW4	3301
Egil Ferkingstad, et al	rs62038850	A	G	0.0266	-0.19	0.0260064	2.75e-13	16	2262987	cis	A6NDG6	16	2261998	2264808	Egil Ferkingstad, et al_A6NDG6	35559
Egil Ferkingstad, et al	rs112351847	T	C	0.1478	0.16	0.0112077	3.09e-46	16	2264766	cis	A6NDG6	16	2261998	2264808	Egil Ferkingstad, et al_A6NDG6	35559
Egil Ferkingstad, et al	rs112457537	A	G	0.4947	0.06	0.00804711	8.91e-14	14	106483496	trans	A6NDV4	9	35814448	35854844	Egil Ferkingstad, et al_A6NDV4	35559
Egil Ferkingstad, et al	rs273631	T	C	0.0645	-0.11	0.0165186	2.75e-11	19	51811056	cis	A6NGN9	19	51815102	51833608	Egil Ferkingstad, et al_A6NGN9	35559
Egil Ferkingstad, et al	rs7246422	C	T	0.4287	0.12	0.00873394	5.89e-43	19	51812413	cis	A6NGN9	19	51815102	51833608	Egil Ferkingstad, et al_A6NGN9	35559
Egil Ferkingstad, et al	rs2143083	T	C	0.4152	-0.05	0.00821379	1.15e-09	6	24507054	trans	A6NGN9	19	51815102	51833608	Egil Ferkingstad, et al_A6NGN9	35559
Benjamin B. Sun, et al	rs34460487	A	G	0.346	0.27	0.03	6.8e-25	17	4685228	cis	A6NH11	17	4692254	4693685	Benjamin B. Sun, et al_A6NH11	3301
Egil Ferkingstad, et al	rs8078118	A	C	0.3558	0.19	0.00854956	2.04e-109	17	4690038	cis	A6NH11	17	4692254	4693685	Egil Ferkingstad, et al_A6NH11	35559
Egil Ferkingstad, et al	rs35491981	C	T	0.2541	-0.06	0.00921369	7.41e-11	4	100069335	trans	A6NH11	17	4692254	4693685	Egil Ferkingstad, et al_A6NH11	35559
Egil Ferkingstad, et al	rs2304969	T	G	0.1471	-0.12	0.0123089	1.86e-22	17	4692559	cis	A6NH11	17	4692254	4693685	Egil Ferkingstad, et al_A6NH11	35559
Egil Ferkingstad, et al	rs4523990	A	G	0.2462	0.1	0.00940645	2.14e-26	17	4628441	cis	A6NH11	17	4692254	4693685	Egil Ferkingstad, et al_A6NH11	35559
Benjamin B. Sun, et al	rs36138811	C	T	0.232	0.64	0.03	7.4e-117	12	27927881	cis	A6NHS7	12	27915671	27924209	Benjamin B. Sun, et al_A6NHS7	3301
Egil Ferkingstad, et al	rs12370269	G	A	0.217	0.57	0.0148177	1e-200	12	27924658	cis	A6NHS7	12	27915671	27924209	Egil Ferkingstad, et al_A6NHS7	35559
Egil Ferkingstad, et al	rs3848620	T	C	0.337	0.12	0.00874243	7.08e-43	19	54787418	cis	A6NI73	19	54818353	54824409	Egil Ferkingstad, et al_A6NI73	35559
Benjamin B. Sun, et al	rs759819	C	T	0.33	-0.25	0.03	2.8e-22	19	54815577	cis	A6NI73	19	54818353	54824409	Benjamin B. Sun, et al_A6NI73	3301
Egil Ferkingstad, et al	rs2070901	T	G	0.2343	0.12	0.00969371	3.39e-35	1	161185058	trans	A6NI73	19	54818353	54824409	Egil Ferkingstad, et al_A6NI73	35559
Egil Ferkingstad, et al	rs877544	A	T	0.3769	0.07	0.0092683	4.27e-14	9	113895745	trans	A6NI73	19	54818353	54824409	Egil Ferkingstad, et al_A6NI73	35559
Benjamin B. Sun, et al	rs148235292	A	T	0.199	0.26	0.03	5.9e-18	1	196814850	trans	A6NI73	19	54818353	54824409	Benjamin B. Sun, et al_A6NI73	3301
Egil Ferkingstad, et al	rs651279	C	T	0.2913	-0.36	0.00935857	1e-200	19	54813762	cis	A6NI73	19	54818353	54824409	Egil Ferkingstad, et al_A6NI73	35559
Egil Ferkingstad, et al	rs11590967	A	G	0.0743	-0.14	0.0158228	8.91e-19	1	161188587	trans	A6NI73	19	54818353	54824409	Egil Ferkingstad, et al_A6NI73	35559
Egil Ferkingstad, et al	rs913678	C	T	0.3429	-0.06	0.00918932	6.61e-11	20	48955424	trans	A6NI73	19	54818353	54824409	Egil Ferkingstad, et al_A6NI73	35559
Egil Ferkingstad, et al	rs8033923	G	A	0.2269	-0.07	0.0103044	1.1e-11	15	80257747	trans	A6NI73	19	54818353	54824409	Egil Ferkingstad, et al_A6NI73	35559
Egil Ferkingstad, et al	rs1892548	T	C	0.3457	0.06	0.00917963	6.31e-11	13	41002641	trans	A6NI73	19	54818353	54824409	Egil Ferkingstad, et al_A6NI73	35559
Egil Ferkingstad, et al	rs56086323	T	C	0.1774	-0.08	0.0111649	7.76e-13	19	54729029	cis	A6NI73	19	54818353	54824409	Egil Ferkingstad, et al_A6NI73	35559
Benjamin B. Sun, et al	rs663887	A	G	0.293	0.72	0.02	4.8e-191	1	170626953	trans	A6NNA5	10	50572237	50603497	Benjamin B. Sun, et al_A6NNA5	3301
Egil Ferkingstad, et al	rs627848	A	G	0.3246	0.57	0.0148177	1e-200	1	170631420	trans	A6NNA5	10	50572237	50603497	Egil Ferkingstad, et al_A6NNA5	35559
Egil Ferkingstad, et al	rs516316	G	C	0.3944	-0.07	0.00782772	3.8e-19	19	49206145	trans	A8K2U0	12	8975068	9039597	Egil Ferkingstad, et al_A8K2U0	35559
Egil Ferkingstad, et al	rs9508703	T	C	0.3867	-0.11	0.00861608	2.51e-37	13	30895193	trans	C9JXX5	11	45928085	45928833	Egil Ferkingstad, et al_C9JXX5	35559
Egil Ferkingstad, et al	rs854558	T	C	0.3552	-0.09	0.0133401	1.51e-11	7	94945374	trans	O00142	16	66541906	66586447	Egil Ferkingstad, et al_O00142	35559
Egil Ferkingstad, et al	rs1328599	G	T	0.0575	0.13	0.0172057	4.17e-14	10	97053775	cis	O00151	10	96997329	97050781	Egil Ferkingstad, et al_O00151	35559
Arthur Gilly, et al	rs6969965	T	C	0.142	1.195	0.033	1e-200	7	75481612	cis	O00175	7	75440983	75452674	Arthur Gilly, et al_O00175	1407
Egil Ferkingstad, et al	rs9896600	G	A	0.235	-0.14	0.00975637	1.07e-46	17	25982547	cis	O00182	17	25956824	25976586	Egil Ferkingstad, et al_O00182	35559
Arthur Gilly, et al	rs4794974	A	C	0.248	-0.562	0.031	1.21e-75	17	25970723	cis	O00182	17	25956824	25976586	Arthur Gilly, et al_O00182	1407
Benjamin B. Sun, et al	rs80167373	A	G	0.058	-0.4	0.05	1.3e-13	10	7766581	trans	O00189	7	99699172	99707968	Benjamin B. Sun, et al_O00189	3301
Benjamin B. Sun, et al	rs12493107	T	G	0.386	-0.18	0.03	8.3e-13	3	52706724	trans	O00189	7	99699172	99707968	Benjamin B. Sun, et al_O00189	3301
Benjamin B. Sun, et al	rs612563	C	G	0.324	0.2	0.03	5.9e-14	1	57397738	trans	O00189	7	99699172	99707968	Benjamin B. Sun, et al_O00189	3301
Arthur Gilly, et al	rs13278062	G	T	0.413	0.469	0.026	2.32e-72	8	23082971	cis	O00220	8	23047965	23082639	Arthur Gilly, et al_O00220	1407
Egil Ferkingstad, et al	rs7009435	A	C	0.441	-0.05	0.00811602	7.24e-10	8	8945102	trans	O00231	17	30771279	30810336	Egil Ferkingstad, et al_O00231	35559
Egil Ferkingstad, et al	rs10770186	A	G	0.4507	-0.12	0.00819468	1.48e-48	12	122361412	cis	O00233	12	122326637	122356203	Egil Ferkingstad, et al_O00233	35559
Benjamin B. Sun, et al	rs3848788	A	G	0.305	0.75	0.02	1e-200	20	1543066	cis	O00241	20	1544167	1600707	Benjamin B. Sun, et al_O00241	3301
Egil Ferkingstad, et al	rs12480515	T	C	0.2501	0.92	0.0239164	1e-200	20	1539165	cis	O00241	20	1544167	1600707	Egil Ferkingstad, et al_O00241	35559
Egil Ferkingstad, et al	rs12693095	T	G	0.4363	-0.06	0.00897375	2.29e-11	2	177490294	trans	O00253	16	67516474	67517716	Egil Ferkingstad, et al_O00253	35559
Karsten Suhre, et al	rs7184253	C	T	0.05	0.821	0.093	6.7e-18	16	67380550	cis	O00253	16	67516474	67517716	Karsten Suhre, et al_O00253	997
Arthur Gilly, et al	rs139361072	T	C	0.006	2.381	0.246	4.11e-22	16	66346692	trans	O00253	16	67516474	67517716	Arthur Gilly, et al_O00253	1407
Lasse Folkersen, et al	rs2271025	G	A	0.92	-0.36	0.0602504	2.3e-09	16	66951783	trans	O00253	16	67516474	67517716	Lasse Folkersen, et al_O00253	3394
Benjamin B. Sun, et al	rs60697456	A	G	0.042	0.47	0.06	7.2e-15	16	67543522	cis	O00253	16	67516474	67517716	Benjamin B. Sun, et al_O00253	3301
Egil Ferkingstad, et al	rs360059	A	G	0.3981	-0.71	0.0184572	1e-200	1	226077132	cis	O00292	1	226124298	226129189	Egil Ferkingstad, et al_O00292	35559
Egil Ferkingstad, et al	rs2241170	C	G	0.4888	-0.07	0.00830669	3.55e-17	17	70070989	trans	O00292	1	226124298	226129189	Egil Ferkingstad, et al_O00292	35559
Egil Ferkingstad, et al	rs17282078	A	T	0.0961	-0.09	0.0137189	5.37e-11	3	124481760	trans	O00300	8	119935796	119964439	Egil Ferkingstad, et al_O00300	35559
Lasse Folkersen, et al	rs241771	T	C	0.45	-0.15	0.0242309	6e-10	17	26592946	trans	O00300	8	119935796	119964439	Lasse Folkersen, et al_O00300	3394
Lasse Folkersen, et al	rs6469811	G	A	0.55	-0.18	0.0270613	2.9e-11	8	120123344	cis	O00300	8	119935796	119964439	Lasse Folkersen, et al_O00300	3394
Egil Ferkingstad, et al	rs190543502	C	T	0.0272	0.18	0.0252549	1.02e-12	15	43757184	trans	O00300	8	119935796	119964439	Egil Ferkingstad, et al_O00300	35559
Egil Ferkingstad, et al	rs4876836	G	A	0.3947	-0.09	0.008759	9.12e-25	8	119446957	cis	O00300	8	119935796	119964439	Egil Ferkingstad, et al_O00300	35559
Egil Ferkingstad, et al	rs1800759	T	G	0.3786	0.06	0.00834072	6.31e-13	4	100065509	trans	O00300	8	119935796	119964439	Egil Ferkingstad, et al_O00300	35559
Egil Ferkingstad, et al	rs1800961	T	C	0.046	-0.16	0.0194461	1.91e-16	20	43042364	trans	O00300	8	119935796	119964439	Egil Ferkingstad, et al_O00300	35559
Egil Ferkingstad, et al	rs35617243	C	T	0.2959	-0.11	0.00933562	4.79e-32	8	119888121	cis	O00300	8	119935796	119964439	Egil Ferkingstad, et al_O00300	35559
Egil Ferkingstad, et al	rs7975385	C	T	0.2476	0.13	0.00948945	1.02e-42	12	49190992	trans	O00305	2	152689290	152955593	Egil Ferkingstad, et al_O00305	35559
Egil Ferkingstad, et al	rs35560997	C	G	0.0112	-0.46	0.0370763	2.4e-35	11	34999682	cis	O00330	11	34937376	35042138	Egil Ferkingstad, et al_O00330	35559
Egil Ferkingstad, et al	rs78548919	T	C	0.1966	0.14	0.0105641	4.37e-40	8	99064875	cis	O00339	8	98881068	99048944	Egil Ferkingstad, et al_O00339	35559
Egil Ferkingstad, et al	rs17831160	A	G	0.015	0.3	0.0346802	5.13e-18	8	99045866	cis	O00339	8	98881068	99048944	Egil Ferkingstad, et al_O00339	35559
Egil Ferkingstad, et al	rs34302865	C	G	0.0273	0.26	0.0246013	4.17e-26	8	98944926	cis	O00339	8	98881068	99048944	Egil Ferkingstad, et al_O00339	35559
Egil Ferkingstad, et al	rs80067505	C	A	0.1671	0.07	0.0103246	1.2e-11	14	107100911	trans	O00445	19	55682567	55691809	Egil Ferkingstad, et al_O00445	35559
Egil Ferkingstad, et al	rs112531438	T	C	0.4004	-0.06	0.00764356	4.17e-15	14	106225560	trans	O00445	19	55682567	55691809	Egil Ferkingstad, et al_O00445	35559
Benjamin B. Sun, et al	rs15881	C	A	0.456	0.3	0.02	4.1e-33	8	21550768	cis	O00451	8	21547915	21669869	Benjamin B. Sun, et al_O00451	3301
Egil Ferkingstad, et al	rs15881	A	C	0.4951	-0.31	0.00846825	1e-200	8	21550768	cis	O00451	8	21547915	21669869	Egil Ferkingstad, et al_O00451	35559
Egil Ferkingstad, et al	rs7857270	T	C	0.3761	0.06	0.00907029	3.72e-11	9	139969190	trans	O00451	8	21547915	21669869	Egil Ferkingstad, et al_O00451	35559
Karsten Suhre, et al	rs4443656	G	A	0.42	0.403	0.044	2.2e-19	8	21541084	cis	O00451	8	21547915	21669869	Karsten Suhre, et al_O00451	997
Egil Ferkingstad, et al	rs74640671	T	C	0.0193	-0.36	0.0308594	1.91e-31	8	21550838	cis	O00451	8	21547915	21669869	Egil Ferkingstad, et al_O00451	35559
Egil Ferkingstad, et al	rs73021415	T	C	0.0591	-0.12	0.0179838	2.51e-11	11	126248207	trans	O00451	8	21547915	21669869	Egil Ferkingstad, et al_O00451	35559
Egil Ferkingstad, et al	rs13260283	T	G	0.1821	-0.15	0.0106249	2.95e-45	8	21711191	cis	O00451	8	21547915	21669869	Egil Ferkingstad, et al_O00451	35559
Karsten Suhre, et al	rs10503709	C	T	0.44	-0.287	0.043	5.4e-11	8	21474049	cis	O00451	8	21547915	21669869	Karsten Suhre, et al_O00451	997
Egil Ferkingstad, et al	rs1480999	G	A	0.4387	-0.25	0.00856979	4.37e-187	8	21474088	cis	O00451	8	21547915	21669869	Egil Ferkingstad, et al_O00451	35559
Egil Ferkingstad, et al	rs73183043	C	T	0.1703	0.12	0.0104275	1.2e-30	12	102196951	trans	O00462	4	103552660	103682151	Egil Ferkingstad, et al_O00462	35559
Egil Ferkingstad, et al	rs1242103	T	C	0.327	-0.08	0.00779251	1e-24	14	93201129	trans	O00462	4	103552660	103682151	Egil Ferkingstad, et al_O00462	35559
Egil Ferkingstad, et al	rs223492	C	G	0.3402	0.44	0.0114383	1e-200	4	103675108	cis	O00462	4	103552660	103682151	Egil Ferkingstad, et al_O00462	35559
Egil Ferkingstad, et al	rs7188856	A	G	0.4124	-0.08	0.0078574	2.4e-24	16	5075633	trans	O00462	4	103552660	103682151	Egil Ferkingstad, et al_O00462	35559
Benjamin B. Sun, et al	rs227370	C	T	0.675	-0.56	0.02	7.8e-113	4	103612043	cis	O00462	4	103552660	103682151	Benjamin B. Sun, et al_O00462	3301
Egil Ferkingstad, et al	rs6061230	T	A	0.3363	0.22	0.00904884	1.45e-130	20	60946189	trans	O00468	1	955503	991496	Egil Ferkingstad, et al_O00468	35559
Egil Ferkingstad, et al	rs13107325	T	C	0.016	0.21	0.0345608	1.23e-09	4	103188709	trans	O00468	1	955503	991496	Egil Ferkingstad, et al_O00468	35559
Egil Ferkingstad, et al	rs2526538	G	A	0.4703	-0.06	0.00868084	4.79e-12	17	48432681	trans	O00468	1	955503	991496	Egil Ferkingstad, et al_O00468	35559
Egil Ferkingstad, et al	rs7628146	T	G	0.2421	-0.09	0.00996825	1.74e-19	3	135998453	trans	O00468	1	955503	991496	Egil Ferkingstad, et al_O00468	35559
Egil Ferkingstad, et al	rs4970394	C	T	0.4588	-0.24	0.0084304	2.88e-178	1	962891	cis	O00468	1	955503	991496	Egil Ferkingstad, et al_O00468	35559
Egil Ferkingstad, et al	rs143907086	G	T	0.0096	0.26	0.0415683	3.98e-10	3	145804771	cis	O00469	3	145787227	145881440	Egil Ferkingstad, et al_O00469	35559
Egil Ferkingstad, et al	rs6580980	A	G	0.4351	-0.05	0.00805428	5.37e-10	12	54692061	trans	O00469	3	145787227	145881440	Egil Ferkingstad, et al_O00469	35559
Egil Ferkingstad, et al	rs187553507	T	C	0.4349	0.06	0.00873883	6.61e-12	14	39754593	trans	O00469	3	145787227	145881440	Egil Ferkingstad, et al_O00469	35559
Egil Ferkingstad, et al	rs35103166	C	T	0.3495	0.13	0.0083505	1.2e-54	2	127882182	cis	O00499	2	127805603	127864931	Egil Ferkingstad, et al_O00499	35559
Egil Ferkingstad, et al	rs13077895	G	A	0.3554	-0.23	0.00864544	6.17e-156	3	93078	cis	O00533	3	238279	451090	Egil Ferkingstad, et al_O00533	35559
Egil Ferkingstad, et al	rs2454673	G	A	0.4956	0.11	0.00796754	2.34e-43	3	98621119	trans	O00533	3	238279	451090	Egil Ferkingstad, et al_O00533	35559
Benjamin B. Sun, et al	rs1015456	C	T	0.392	-0.21	0.03	3.2e-16	3	107776	cis	O00533	3	238279	451090	Benjamin B. Sun, et al_O00533	3301
Egil Ferkingstad, et al	rs2066985	T	G	0.1001	-0.14	0.0141614	4.79e-23	11	126251286	trans	O00533	3	238279	451090	Egil Ferkingstad, et al_O00533	35559
Egil Ferkingstad, et al	rs12945886	G	A	0.2406	0.08	0.00956087	5.89e-17	17	7073014	trans	O00533	3	238279	451090	Egil Ferkingstad, et al_O00533	35559
Egil Ferkingstad, et al	rs12288924	A	G	0.2257	0.07	0.0102247	7.59e-12	11	126286010	trans	O00533	3	238279	451090	Egil Ferkingstad, et al_O00533	35559
Egil Ferkingstad, et al	rs62230378	G	A	0.0308	-0.31	0.0235583	1.51e-39	3	423904	cis	O00533	3	238279	451090	Egil Ferkingstad, et al_O00533	35559
Benjamin B. Sun, et al	rs959025	T	C	0.416	0.19	0.02	1.3e-14	6	170588654	cis	O00548	6	170591294	170599561	Benjamin B. Sun, et al_O00548	3301
Egil Ferkingstad, et al	rs9356631	G	A	0.417	0.1	0.00851785	7.94e-32	6	170587470	cis	O00548	6	170591294	170599561	Egil Ferkingstad, et al_O00548	35559
Egil Ferkingstad, et al	rs2837988	A	C	0.4184	0.06	0.00883664	1.12e-11	21	42619544	trans	O00548	6	170591294	170599561	Egil Ferkingstad, et al_O00548	35559
Egil Ferkingstad, et al	rs9460014	T	G	0.3874	-0.07	0.00899727	7.24e-15	6	170732513	cis	O00548	6	170591294	170599561	Egil Ferkingstad, et al_O00548	35559
Egil Ferkingstad, et al	rs28664709	G	A	0.3997	-0.07	0.00794612	1.26e-18	1	196671217	trans	O00559	8	110551940	110578225	Egil Ferkingstad, et al_O00559	35559
Egil Ferkingstad, et al	rs10751648	T	C	0.4718	0.06	0.00865227	4.07e-12	11	307244	trans	O00560	8	59465483	59495419	Egil Ferkingstad, et al_O00560	35559
Egil Ferkingstad, et al	rs11557154	T	C	0.1341	0.12	0.0118779	5.37e-24	9	34107505	trans	O00560	8	59465483	59495419	Egil Ferkingstad, et al_O00560	35559
Egil Ferkingstad, et al	rs6115998	G	T	0.3316	0.07	0.00821265	1.55e-17	20	3696141	trans	O00560	8	59465483	59495419	Egil Ferkingstad, et al_O00560	35559
Egil Ferkingstad, et al	rs3734246	A	G	0.0615	-0.12	0.0165234	3.8e-13	6	167358068	cis	O00584	6	167342992	167370679	Egil Ferkingstad, et al_O00584	35559
Egil Ferkingstad, et al	rs2737246	C	G	0.263	0.06	0.00885833	1.26e-11	8	116659578	trans	O00584	6	167342992	167370679	Egil Ferkingstad, et al_O00584	35559
Egil Ferkingstad, et al	rs13314114	T	C	0.3439	0.11	0.00852674	4.47e-38	3	122836000	trans	O00584	6	167342992	167370679	Egil Ferkingstad, et al_O00584	35559
Egil Ferkingstad, et al	rs3756838	A	G	0.1938	0.3	0.0100437	4.9e-196	6	167371251	cis	O00584	6	167342992	167370679	Egil Ferkingstad, et al_O00584	35559
Egil Ferkingstad, et al	rs8107162	T	A	0.493	0.05	0.00752378	3.02e-11	19	33744872	trans	O00585	9	34709002	34710121	Egil Ferkingstad, et al_O00585	35559
Egil Ferkingstad, et al	rs6017250	T	C	0.3415	-0.05	0.00809687	6.61e-10	20	42661504	trans	O00585	9	34709002	34710121	Egil Ferkingstad, et al_O00585	35559
Benjamin B. Sun, et al	rs11924792	C	A	0.11	-0.61	0.04	1.4e-57	3	132240100	trans	O00585	9	34709002	34710121	Benjamin B. Sun, et al_O00585	3301
Egil Ferkingstad, et al	rs11706566	C	G	0.0374	-0.28	0.0208367	3.63e-41	3	132292939	trans	O00585	9	34709002	34710121	Egil Ferkingstad, et al_O00585	35559
Egil Ferkingstad, et al	rs10972211	A	G	0.1471	0.15	0.011263	1.82e-40	9	34729990	cis	O00585	9	34709002	34710121	Egil Ferkingstad, et al_O00585	35559
Karsten Suhre, et al	rs17412738	G	A	0.12	-0.484	0.066	5.3e-13	3	132257419	trans	O00585	9	34709002	34710121	Karsten Suhre, et al_O00585	997
Egil Ferkingstad, et al	rs11103571	A	G	0.2458	0.3	0.00949614	1e-200	9	137797399	cis	O00602	9	137801431	137809809	Egil Ferkingstad, et al_O00602	35559
Benjamin B. Sun, et al	rs11103602	A	G	0.258	0.58	0.03	1.5e-106	9	137854872	cis	O00602	9	137801431	137809809	Benjamin B. Sun, et al_O00602	3301
Egil Ferkingstad, et al	rs73632737	C	G	0.0542	-0.11	0.0175063	3.31e-10	11	126226775	trans	O00602	9	137801431	137809809	Egil Ferkingstad, et al_O00602	35559
Karsten Suhre, et al	rs10858300	T	C	0.25	0.409	0.048	6.2e-17	9	137842500	cis	O00602	9	137801431	137809809	Karsten Suhre, et al_O00602	997
Egil Ferkingstad, et al	rs147539232	A	G	0.0105	-0.41	0.0417462	9.12e-23	9	137804881	cis	O00602	9	137801431	137809809	Egil Ferkingstad, et al_O00602	35559
Egil Ferkingstad, et al	rs10886437	T	C	0.1814	-0.09	0.0108229	9.12e-17	10	121037154	trans	O00626	16	57392684	57400102	Egil Ferkingstad, et al_O00626	35559
Egil Ferkingstad, et al	rs11697497	A	G	0.1319	-0.08	0.0131024	1.02e-09	20	62388378	trans	O00626	16	57392684	57400102	Egil Ferkingstad, et al_O00626	35559
Egil Ferkingstad, et al	rs9848016	C	T	0.4976	-0.06	0.00826524	3.89e-13	3	188102433	trans	O00626	16	57392684	57400102	Egil Ferkingstad, et al_O00626	35559
Egil Ferkingstad, et al	rs60066732	G	A	0.3485	-0.05	0.00797103	3.55e-10	6	90935383	trans	O00626	16	57392684	57400102	Egil Ferkingstad, et al_O00626	35559
Egil Ferkingstad, et al	rs223883	G	A	0.2393	-0.19	0.00968408	1.05e-85	16	57388730	cis	O00626	16	57392684	57400102	Egil Ferkingstad, et al_O00626	35559
Egil Ferkingstad, et al	rs573212	C	G	0.1123	-0.2	0.0126684	3.8e-56	9	97349666	cis	O00757	9	97321002	97356075	Egil Ferkingstad, et al_O00757	35559
Egil Ferkingstad, et al	rs4818855	C	T	0.4189	0.13	0.00803434	6.92e-59	21	45038951	cis	O00764	21	45138975	45182188	Egil Ferkingstad, et al_O00764	35559
Benjamin B. Sun, et al	rs6437234	T	C	0.15	0.83	0.03	2.1e-156	2	242019288	trans	O14543	17	76352864	76356158	Benjamin B. Sun, et al_O14543	3301
Egil Ferkingstad, et al	rs758081	T	A	0.1784	0.46	0.0119582	1e-200	2	242020352	trans	O14543	17	76352864	76356158	Egil Ferkingstad, et al_O14543	35559
Egil Ferkingstad, et al	rs12134934	T	C	0.0538	-0.14	0.0175468	1.48e-15	1	186281400	trans	O14543	17	76352864	76356158	Egil Ferkingstad, et al_O14543	35559
Egil Ferkingstad, et al	rs4657078	T	C	0.1813	-0.07	0.0100566	3.39e-12	1	161620517	trans	O14548	2	42560686	42652228	Egil Ferkingstad, et al_O14548	35559
Egil Ferkingstad, et al	rs2006166	C	T	0.1103	-0.18	0.0127719	4.17e-45	14	106384722	trans	O14548	2	42560686	42652228	Egil Ferkingstad, et al_O14548	35559
Egil Ferkingstad, et al	rs11847600	G	C	0.0762	0.11	0.0154887	1.23e-12	14	106877556	trans	O14579	19	19010323	19030206	Egil Ferkingstad, et al_O14579	35559
Egil Ferkingstad, et al	rs2228603	T	C	0.074	-0.33	0.0160517	6.46e-94	19	19329924	cis	O14594	19	19322782	19363042	Egil Ferkingstad, et al_O14594	35559
Egil Ferkingstad, et al	rs112369494	T	C	0.3291	0.07	0.00892734	4.47e-15	6	150107570	trans	O14594	19	19322782	19363042	Egil Ferkingstad, et al_O14594	35559
Egil Ferkingstad, et al	rs4746103	C	G	0.3291	-0.07	0.00883657	2.34e-15	10	73744948	trans	O14594	19	19322782	19363042	Egil Ferkingstad, et al_O14594	35559
Egil Ferkingstad, et al	rs6504649	G	C	0.3731	-0.06	0.00834437	6.46e-13	17	48437456	trans	O14594	19	19322782	19363042	Egil Ferkingstad, et al_O14594	35559
Egil Ferkingstad, et al	rs1877223	G	T	0.439	-0.14	0.0087323	7.59e-58	3	140997625	trans	O14594	19	19322782	19363042	Egil Ferkingstad, et al_O14594	35559
Egil Ferkingstad, et al	rs11039297	A	G	0.2611	0.06	0.00997197	1.78e-09	11	47581443	trans	O14594	19	19322782	19363042	Egil Ferkingstad, et al_O14594	35559
Egil Ferkingstad, et al	rs12148990	A	G	0.3015	-0.07	0.00923537	3.47e-14	16	17461995	trans	O14594	19	19322782	19363042	Egil Ferkingstad, et al_O14594	35559
Egil Ferkingstad, et al	rs1126642	T	C	0.0416	0.16	0.0206895	1.05e-14	17	42989063	trans	O14594	19	19322782	19363042	Egil Ferkingstad, et al_O14594	35559
Egil Ferkingstad, et al	rs4657078	T	C	0.1813	0.07	0.0109972	1.95e-10	1	161620517	trans	O14594	19	19322782	19363042	Egil Ferkingstad, et al_O14594	35559
Egil Ferkingstad, et al	rs776044056	G	A	0.0098	-0.27	0.0395526	8.71e-12	17	48015270	trans	O14610	17	47280153	47287936	Egil Ferkingstad, et al_O14610	35559
Egil Ferkingstad, et al	rs498045	A	G	0.4484	-0.11	0.00783221	8.32e-45	11	66362997	cis	O14618	11	66360292	66373490	Egil Ferkingstad, et al_O14618	35559
Egil Ferkingstad, et al	rs10021313	C	T	0.0008	1.03	0.147564	2.95e-12	4	76957243	cis	O14625	4	76954835	76962568	Egil Ferkingstad, et al_O14625	35559
Egil Ferkingstad, et al	rs4783187	T	C	0.1226	-0.09	0.0116334	1.02e-14	16	85415838	trans	O14625	4	76954835	76962568	Egil Ferkingstad, et al_O14625	35559
Egil Ferkingstad, et al	rs6580981	A	G	0.4757	-0.05	0.007674	7.24e-11	12	54723028	trans	O14625	4	76954835	76962568	Egil Ferkingstad, et al_O14625	35559
Benjamin B. Sun, et al	rs10031452	C	T	0.529	-0.23	0.02	2.4e-21	4	76924933	cis	O14625	4	76954835	76962568	Benjamin B. Sun, et al_O14625	3301
Egil Ferkingstad, et al	rs10761739	C	G	0.4357	0.1	0.00771454	2e-38	10	65062008	trans	O14625	4	76954835	76962568	Egil Ferkingstad, et al_O14625	35559
Karsten Suhre, et al	rs4356932	T	C	0.45	0.329	0.043	4.3e-14	4	76955194	cis	O14625	4	76954835	76962568	Karsten Suhre, et al_O14625	997
Egil Ferkingstad, et al	rs595585	C	T	0.3983	-0.05	0.00752762	3.09e-11	11	128604010	trans	O14625	4	76954835	76962568	Egil Ferkingstad, et al_O14625	35559
Egil Ferkingstad, et al	rs10896631	C	T	0.2421	-0.12	0.0094459	5.62e-37	11	57381263	trans	O14641	17	7128660	7137864	Egil Ferkingstad, et al_O14641	35559
Egil Ferkingstad, et al	rs12058824	A	G	0.0974	-0.1	0.0134392	1e-13	1	22963050	trans	O14641	17	7128660	7137864	Egil Ferkingstad, et al_O14641	35559
Egil Ferkingstad, et al	rs2678379	A	G	0.2332	-0.06	0.00965388	5.13e-10	2	21226560	trans	O14683	11	44907454	44972840	Egil Ferkingstad, et al_O14683	35559
Egil Ferkingstad, et al	rs9427913	T	G	0.4769	-0.06	0.00827946	4.27e-13	1	196765467	trans	O14686	12	49412758	49453557	Egil Ferkingstad, et al_O14686	35559
Egil Ferkingstad, et al	rs150983647	T	C	0.0044	0.3	0.0480463	4.27e-10	17	7001297	trans	O14727	12	99038919	99129204	Egil Ferkingstad, et al_O14727	35559
Egil Ferkingstad, et al	rs74770429	C	T	0.0447	-0.17	0.0187662	1.32e-19	22	41210141	trans	O14734	20	44470360	44486045	Egil Ferkingstad, et al_O14734	35559
Egil Ferkingstad, et al	rs7161336	C	T	0.2593	-0.11	0.00908329	9.33e-34	14	106996199	trans	O14734	20	44470360	44486045	Egil Ferkingstad, et al_O14734	35559
Egil Ferkingstad, et al	rs10399785	T	C	0.4974	0.07	0.00805785	3.72e-18	1	94877801	trans	O14734	20	44470360	44486045	Egil Ferkingstad, et al_O14734	35559
Egil Ferkingstad, et al	rs10771511	C	T	0.4424	-0.05	0.00793036	2.88e-10	12	29437217	trans	O14734	20	44470360	44486045	Egil Ferkingstad, et al_O14734	35559
Benjamin B. Sun, et al	rs4499344	A	G	0.291	0.35	0.03	1.2e-39	19	33073431	cis	O14737	19	33071974	33078358	Benjamin B. Sun, et al_O14737	3301
Egil Ferkingstad, et al	rs4499344	A	G	0.2879	0.2	0.0095609	3.63e-97	19	33073431	cis	O14737	19	33071974	33078358	Egil Ferkingstad, et al_O14737	35559
Egil Ferkingstad, et al	rs74683465	T	C	0.0327	0.26	0.0235599	2.57e-28	12	102175531	trans	O14773	11	6634000	6640692	Egil Ferkingstad, et al_O14773	35559
Egil Ferkingstad, et al	rs15951	A	G	0.4588	-0.07	0.00814165	8.13e-18	16	5075248	trans	O14773	11	6634000	6640692	Egil Ferkingstad, et al_O14773	35559
Egil Ferkingstad, et al	rs35706972	A	G	0.0071	-0.33	0.0477672	4.9e-12	11	6637577	cis	O14773	11	6634000	6640692	Egil Ferkingstad, et al_O14773	35559
Egil Ferkingstad, et al	rs3758978	G	C	0.4111	0.13	0.00852572	1.7e-52	11	6641668	cis	O14773	11	6634000	6640692	Egil Ferkingstad, et al_O14773	35559
Benjamin B. Sun, et al	rs2668196	T	A	0.817	-0.23	0.03	4.8e-13	3	165502709	trans	O14777	18	2571510	2616634	Benjamin B. Sun, et al_O14777	3301
Egil Ferkingstad, et al	rs2228637	C	G	0.0135	-0.36	0.035273	1.86e-24	10	33496576	cis	O14786	10	33466420	33625190	Egil Ferkingstad, et al_O14786	35559
Benjamin B. Sun, et al	rs10864728	G	A	0.601	0.19	0.03	5.4e-14	1	230304914	trans	O14786	10	33466420	33625190	Benjamin B. Sun, et al_O14786	3301
Egil Ferkingstad, et al	rs2776937	A	G	0.2553	-0.09	0.00924276	2.09e-22	10	33606189	cis	O14786	10	33466420	33625190	Egil Ferkingstad, et al_O14786	35559
Egil Ferkingstad, et al	rs2506150	A	G	0.3311	-0.3	0.00861242	1e-200	10	33483308	cis	O14786	10	33466420	33625190	Egil Ferkingstad, et al_O14786	35559
Egil Ferkingstad, et al	rs10864726	C	T	0.3902	-0.17	0.0082516	2.63e-94	1	230296153	trans	O14786	10	33466420	33625190	Egil Ferkingstad, et al_O14786	35559
Benjamin B. Sun, et al	rs2506149	T	C	0.358	-0.28	0.03	6.9e-28	10	33480713	cis	O14786	10	33466420	33625190	Benjamin B. Sun, et al_O14786	3301
Egil Ferkingstad, et al	rs34295723	G	A	0.4133	-0.11	0.00859679	1.74e-37	14	106233106	trans	O14788	13	43136872	43182149	Egil Ferkingstad, et al_O14788	35559
Lasse Folkersen, et al	rs7813952	C	T	0.58	0.22	0.0267763	2.1e-16	8	120123822	trans	O14788	13	43136872	43182149	Lasse Folkersen, et al_O14788	3394
Lasse Folkersen, et al	rs142552223	G	A	0.97	0.81	0.0960634	3.4e-17	3	172234017	trans	O14788	13	43136872	43182149	Lasse Folkersen, et al_O14788	3394
Egil Ferkingstad, et al	rs763665	T	C	0.183	0.5	0.012998	1e-200	16	72078043	trans	O14791	22	36649056	36663576	Egil Ferkingstad, et al_O14791	35559
Benjamin B. Sun, et al	rs763665	T	C	0.164	0.62	0.03	7.4e-82	16	72078043	trans	O14791	22	36649056	36663576	Benjamin B. Sun, et al_O14791	3301
Egil Ferkingstad, et al	rs3732476	C	T	0.3272	0.15	0.0243625	7.41e-10	3	194062565	trans	O14791	22	36649056	36663576	Egil Ferkingstad, et al_O14791	35559
Egil Ferkingstad, et al	rs136148	C	T	0.2486	-0.35	0.00914631	1e-200	22	36652931	cis	O14791	22	36649056	36663576	Egil Ferkingstad, et al_O14791	35559
Egil Ferkingstad, et al	rs116891509	T	C	0.0759	-0.3	0.0147137	2.09e-92	16	72105560	trans	O14791	22	36649056	36663576	Egil Ferkingstad, et al_O14791	35559
Benjamin B. Sun, et al	rs71314970	T	C	0.106	-0.37	0.04	3.5e-19	22	36638705	cis	O14791	22	36649056	36663576	Benjamin B. Sun, et al_O14791	3301
Egil Ferkingstad, et al	rs140431012	G	A	0.0959	-0.09	0.0139394	1.07e-10	3	124473930	trans	O14796	1	162365056	162381928	Egil Ferkingstad, et al_O14796	35559
Egil Ferkingstad, et al	rs7687101	T	G	0.433	0.06	0.00846359	1.35e-12	4	812679	cis	O14810	4	778745	819986	Egil Ferkingstad, et al_O14810	35559
Egil Ferkingstad, et al	rs113525195	A	C	0.2264	-0.1	0.0100614	2.82e-23	14	23499321	trans	O14818	20	60711791	60718496	Egil Ferkingstad, et al_O14818	35559
Egil Ferkingstad, et al	rs3780198	C	G	0.4424	0.06	0.00771772	7.59e-15	9	127175598	trans	O14818	20	60711791	60718496	Egil Ferkingstad, et al_O14818	35559
Egil Ferkingstad, et al	rs9392465	C	A	0.3275	0.09	0.00850021	3.39e-26	6	3162378	trans	O14818	20	60711791	60718496	Egil Ferkingstad, et al_O14818	35559
Egil Ferkingstad, et al	rs10509571	A	T	0.2638	-0.09	0.00893645	7.41e-24	10	91092558	cis	O14879	10	91087651	91100728	Egil Ferkingstad, et al_O14879	35559
Egil Ferkingstad, et al	rs222773	C	G	0.4615	-0.09	0.00821879	6.61e-28	17	3584458	cis	O14907	17	3566196	3571976	Egil Ferkingstad, et al_O14907	35559
Egil Ferkingstad, et al	rs2304200	A	G	0.1086	-0.22	0.0128302	6.61e-66	19	15580658	trans	O14910	12	81186299	81331704	Egil Ferkingstad, et al_O14910	35559
Egil Ferkingstad, et al	rs11750675	T	C	0.0675	0.1	0.0164475	1.2e-09	5	135312001	cis	O14960	5	135257968	135290723	Egil Ferkingstad, et al_O14960	35559
Egil Ferkingstad, et al	rs62623707	G	A	0.0555	-1.39	0.0361345	1e-200	5	135288632	cis	O14960	5	135257968	135290723	Egil Ferkingstad, et al_O14960	35559
Egil Ferkingstad, et al	rs13289286	G	T	0.4637	0.06	0.00891993	1.74e-11	9	139858880	trans	O14967	4	141309609	141349122	Egil Ferkingstad, et al_O14967	35559
Egil Ferkingstad, et al	rs713452	C	T	0.2984	0.43	0.0111783	1e-200	1	57386275	trans	O14967	4	141309609	141349122	Egil Ferkingstad, et al_O14967	35559
Egil Ferkingstad, et al	rs174418	T	C	0.4261	-0.06	0.00770906	7.08e-15	15	58687603	trans	O15013	8	1772142	1906807	Egil Ferkingstad, et al_O15013	35559
Egil Ferkingstad, et al	rs6083	G	A	0.4006	0.07	0.00806757	4.07e-18	15	58838010	trans	O15013	8	1772142	1906807	Egil Ferkingstad, et al_O15013	35559
Benjamin B. Sun, et al	rs529541	G	A	0.179	0.31	0.03	7.2e-23	1	196719716	trans	O15013	8	1772142	1906807	Benjamin B. Sun, et al_O15013	3301
Egil Ferkingstad, et al	rs868876	T	A	0.2915	-0.06	0.0096595	5.25e-10	19	7831226	trans	O15031	22	50713408	50746056	Egil Ferkingstad, et al_O15031	35559
Benjamin B. Sun, et al	rs28573806	C	T	0.4	0.53	0.02	3.5e-116	22	50727792	cis	O15031	22	50713408	50746056	Benjamin B. Sun, et al_O15031	3301
Egil Ferkingstad, et al	rs28379706	C	T	0.3848	0.45	0.0116982	1e-200	22	50728062	cis	O15031	22	50713408	50746056	Egil Ferkingstad, et al_O15031	35559
Karsten Suhre, et al	rs536299	A	C	0.33	0.473	0.043	2.2e-26	7	83267983	cis	O15041	7	82993222	83278326	Karsten Suhre, et al_O15041	997
Egil Ferkingstad, et al	rs56204645	C	T	0.244	-0.05	0.00820882	1.12e-09	8	55421769	trans	O15041	7	82993222	83278326	Egil Ferkingstad, et al_O15041	35559
Egil Ferkingstad, et al	rs114522670	A	G	0.3014	0.05	0.00710427	1.95e-12	17	76258138	trans	O15041	7	82993222	83278326	Egil Ferkingstad, et al_O15041	35559
Egil Ferkingstad, et al	rs61729612	G	C	0.1466	-1.05	0.0272958	1e-200	7	83037731	cis	O15041	7	82993222	83278326	Egil Ferkingstad, et al_O15041	35559
Benjamin B. Sun, et al	rs3757607	C	G	0.122	-1.12	0.03	1e-200	7	83034362	cis	O15041	7	82993222	83278326	Benjamin B. Sun, et al_O15041	3301
Egil Ferkingstad, et al	rs56022007	G	A	0.1322	-0.27	0.0169532	4.17e-57	7	83269159	cis	O15041	7	82993222	83278326	Egil Ferkingstad, et al_O15041	35559
Egil Ferkingstad, et al	rs9389269	C	T	0.2789	0.06	0.00731191	2.29e-16	6	135427159	trans	O15041	7	82993222	83278326	Egil Ferkingstad, et al_O15041	35559
Karsten Suhre, et al	rs17284969	A	G	0.12	-1.072	0.058	2.4e-65	7	83006262	cis	O15041	7	82993222	83278326	Karsten Suhre, et al_O15041	997
Egil Ferkingstad, et al	rs3761986	C	T	0.3875	0.05	0.0077778	1.29e-10	6	6680510	trans	O15041	7	82993222	83278326	Egil Ferkingstad, et al_O15041	35559
Egil Ferkingstad, et al	rs3011487	C	T	0.4849	0.21	0.00808091	6.92e-149	13	113578421	cis	O15068	13	113548692	113754053	Egil Ferkingstad, et al_O15068	35559
Egil Ferkingstad, et al	rs697976	C	T	0.4914	0.18	0.00817215	1.62e-107	5	96068767	trans	O15075	13	36345478	36705443	Egil Ferkingstad, et al_O15075	35559
Egil Ferkingstad, et al	rs1926318	T	C	0.2111	0.22	0.00997025	6.76e-108	13	36644142	cis	O15075	13	36345478	36705443	Egil Ferkingstad, et al_O15075	35559
Egil Ferkingstad, et al	rs1539707	A	C	0.1391	-0.13	0.011671	8.13e-29	1	223910796	trans	O15075	13	36345478	36705443	Egil Ferkingstad, et al_O15075	35559
Egil Ferkingstad, et al	rs1048621	A	G	0.2525	-0.07	0.00888161	3.24e-15	20	1293046	cis	O15079	20	1246960	1289972	Egil Ferkingstad, et al_O15079	35559
Egil Ferkingstad, et al	rs342295	T	C	0.4541	-0.06	0.00810673	1.35e-13	7	106372760	trans	O15079	20	1246960	1289972	Egil Ferkingstad, et al_O15079	35559
Egil Ferkingstad, et al	rs142029184	A	G	0.0131	0.24	0.0362625	3.63e-11	11	126271608	trans	O15123	8	6357172	6420930	Egil Ferkingstad, et al_O15123	35559
Egil Ferkingstad, et al	rs1968586	T	C	0.3488	-0.13	0.00880539	2.51e-49	8	6279511	cis	O15123	8	6357172	6420930	Egil Ferkingstad, et al_O15123	35559
Egil Ferkingstad, et al	rs35458154	A	G	0.0329	0.2	0.0227299	1.38e-18	11	126296825	trans	O15123	8	6357172	6420930	Egil Ferkingstad, et al_O15123	35559
Egil Ferkingstad, et al	rs61776478	T	C	0.0272	0.16	0.0254492	3.24e-10	1	11983091	trans	O15123	8	6357172	6420930	Egil Ferkingstad, et al_O15123	35559
Egil Ferkingstad, et al	rs149468457	A	G	0.0959	-0.08	0.0128346	4.57e-10	3	124473920	trans	O15130	12	53900474	53901422	Egil Ferkingstad, et al_O15130	35559
Egil Ferkingstad, et al	rs12134934	T	C	0.0538	0.15	0.0168942	6.76e-19	1	186281400	trans	O15146	9	113431051	113563859	Egil Ferkingstad, et al_O15146	35559
Egil Ferkingstad, et al	rs9643300	C	T	0.4973	0.05	0.00814499	8.32e-10	8	134503148	trans	O15146	9	113431051	113563859	Egil Ferkingstad, et al_O15146	35559
Egil Ferkingstad, et al	rs79940707	T	C	0.1775	0.08	0.0103487	1.07e-14	16	72181553	trans	O15146	9	113431051	113563859	Egil Ferkingstad, et al_O15146	35559
Egil Ferkingstad, et al	rs7103589	G	T	0.3675	-0.06	0.00806354	1e-13	11	11601537	trans	O15146	9	113431051	113563859	Egil Ferkingstad, et al_O15146	35559
Egil Ferkingstad, et al	rs72865316	A	G	0.241	0.07	0.00888161	3.24e-15	11	247028	trans	O15165	18	13217497	13652754	Egil Ferkingstad, et al_O15165	35559
Benjamin B. Sun, et al	rs1061170	T	C	0.613	0.38	0.02	1.7e-52	1	196659237	trans	O15173	4	129190397	129209984	Benjamin B. Sun, et al_O15173	3301
Egil Ferkingstad, et al	rs4873	G	C	0.289	-0.08	0.00888301	2.14e-19	5	89703641	cis	O15182	5	89688078	89705603	Egil Ferkingstad, et al_O15182	35559
Benjamin B. Sun, et al	rs7789303	G	A	0.273	-0.32	0.03	1.5e-32	7	142552547	cis	O15197	7	142552792	142568847	Benjamin B. Sun, et al_O15197	3301
Benjamin B. Sun, et al	rs241775	T	C	0.478	-0.18	0.02	2.3e-13	17	26644668	trans	O15217	6	52842751	52860176	Benjamin B. Sun, et al_O15217	3301
Robert F. Hillary, et al	rs3731663	C	T	0.52	0.42	0.05	6.67e-18	2	20189089	cis	O15232	2	20191872	20212455	Robert F. Hillary, et al_O15232	750
Egil Ferkingstad, et al	rs2006707	C	T	0.1139	-0.13	0.0117338	1.58e-28	2	20209618	cis	O15232	2	20191872	20212455	Egil Ferkingstad, et al_O15232	35559
Egil Ferkingstad, et al	rs52826764	T	C	0.0252	-1.28	0.0332749	1e-200	2	20205541	cis	O15232	2	20191872	20212455	Egil Ferkingstad, et al_O15232	35559
Egil Ferkingstad, et al	rs4089931	A	G	0.2998	0.11	0.00974533	1.51e-29	8	11980086	trans	O15263	8	7752151	7754233	Egil Ferkingstad, et al_O15263	35559
Egil Ferkingstad, et al	rs545957171	T	C	0.0128	0.31	0.0374638	1.29e-16	8	11993324	trans	O15263	8	7752151	7754233	Egil Ferkingstad, et al_O15263	35559
Egil Ferkingstad, et al	rs372478398	A	G	0.12	0.23	0.0153858	1.58e-50	8	7751763	cis	O15263	8	7752151	7754233	Egil Ferkingstad, et al_O15263	35559
Egil Ferkingstad, et al	rs12188300	T	A	0.108	0.11	0.0131505	6.03e-17	5	158829527	trans	O15263	8	7752151	7754233	Egil Ferkingstad, et al_O15263	35559
Egil Ferkingstad, et al	rs2269829	G	A	0.2794	-0.06	0.00950032	2.69e-10	7	94936129	trans	O15263	8	7752151	7754233	Egil Ferkingstad, et al_O15263	35559
Egil Ferkingstad, et al	rs10447396	A	G	0.2445	0.12	0.00959676	7.08e-36	6	36113598	cis	O15264	6	36095586	36107842	Egil Ferkingstad, et al_O15264	35559
Benjamin B. Sun, et al	rs12210904	A	C	0.289	0.25	0.03	1.5e-21	6	36098191	cis	O15264	6	36095586	36107842	Benjamin B. Sun, et al_O15264	3301
Egil Ferkingstad, et al	rs41279299	A	C	0.0066	0.46	0.0488897	5.01e-21	4	90857520	trans	O15269	9	94794281	94877666	Egil Ferkingstad, et al_O15269	35559
Egil Ferkingstad, et al	rs34258285	C	A	0.0186	-0.33	0.0303972	1.86e-27	16	8906914	cis	O15305	16	8882680	8943188	Egil Ferkingstad, et al_O15305	35559
Egil Ferkingstad, et al	rs146544605	G	C	0.0349	-0.14	0.0223572	3.8e-10	16	8994743	cis	O15305	16	8882680	8943188	Egil Ferkingstad, et al_O15305	35559
Egil Ferkingstad, et al	rs11726170	T	C	0.1306	0.08	0.0120136	2.75e-11	4	38393275	trans	O15335	17	48541857	48546327	Egil Ferkingstad, et al_O15335	35559
Egil Ferkingstad, et al	rs28590506	A	G	0.3235	-0.06	0.0096148	4.37e-10	17	48534787	cis	O15335	17	48541857	48546327	Egil Ferkingstad, et al_O15335	35559
Egil Ferkingstad, et al	rs2055101	C	T	0.4632	0.06	0.00769181	6.17e-15	8	119886923	trans	O15335	17	48541857	48546327	Egil Ferkingstad, et al_O15335	35559
Egil Ferkingstad, et al	rs9594738	C	T	0.4356	-0.1	0.00870313	1.48e-30	13	42952145	trans	O15335	17	48541857	48546327	Egil Ferkingstad, et al_O15335	35559
Egil Ferkingstad, et al	rs884205	A	C	0.2649	0.06	0.00965388	5.13e-10	18	60054857	trans	O15335	17	48541857	48546327	Egil Ferkingstad, et al_O15335	35559
Egil Ferkingstad, et al	rs117048185	C	G	0.0153	-0.48	0.0322188	3.39e-50	19	49309776	cis	O15382	19	49298319	49314286	Egil Ferkingstad, et al_O15382	35559
Egil Ferkingstad, et al	rs118005510	A	G	0.0084	0.98	0.04004	2.69e-132	19	52141821	cis	O15389	19	52114781	52150151	Egil Ferkingstad, et al_O15389	35559
Egil Ferkingstad, et al	rs73050865	G	C	0.0239	-1.33	0.0345747	1e-200	19	52115944	cis	O15389	19	52114781	52150151	Egil Ferkingstad, et al_O15389	35559
Egil Ferkingstad, et al	rs10408866	T	C	0.1696	0.2	0.0108978	3.16e-75	19	52172132	cis	O15389	19	52114781	52150151	Egil Ferkingstad, et al_O15389	35559
Egil Ferkingstad, et al	rs117223215	T	C	0.0357	0.26	0.0220515	4.37e-32	19	52245054	cis	O15389	19	52114781	52150151	Egil Ferkingstad, et al_O15389	35559
Egil Ferkingstad, et al	rs137883522	G	A	0.0092	0.49	0.038252	1.45e-37	19	52134542	cis	O15389	19	52114781	52150151	Egil Ferkingstad, et al_O15389	35559
Egil Ferkingstad, et al	rs4818592	G	C	0.3422	-0.06	0.00873883	6.61e-12	21	22372085	cis	O15394	21	22370633	22915650	Egil Ferkingstad, et al_O15394	35559
Egil Ferkingstad, et al	rs7283807	C	T	0.4481	-0.08	0.00872531	4.79e-20	21	22539376	cis	O15394	21	22370633	22915650	Egil Ferkingstad, et al_O15394	35559
Egil Ferkingstad, et al	rs2826851	G	A	0.2663	0.46	0.0119582	1e-200	21	22835946	cis	O15394	21	22370633	22915650	Egil Ferkingstad, et al_O15394	35559
Egil Ferkingstad, et al	rs1783281	A	G	0.2273	-0.14	0.00998568	1.17e-44	21	22327153	cis	O15394	21	22370633	22915650	Egil Ferkingstad, et al_O15394	35559
Egil Ferkingstad, et al	rs61261356	T	C	0.4082	0.15	0.00836244	6.03e-72	16	427925	trans	O15394	21	22370633	22915650	Egil Ferkingstad, et al_O15394	35559
Benjamin B. Sun, et al	rs28461437	G	C	0.596	-0.2	0.02	1.3e-15	16	423813	trans	O15394	21	22370633	22915650	Benjamin B. Sun, et al_O15394	3301
Benjamin B. Sun, et al	rs2304456	G	T	0.12	0.52	0.04	3.6e-45	3	186445052	trans	O15400	6	132767006	132834337	Benjamin B. Sun, et al_O15400	3301
Egil Ferkingstad, et al	rs3813356	T	C	0.3747	-0.12	0.00844476	7.94e-46	6	132834518	cis	O15400	6	132767006	132834337	Egil Ferkingstad, et al_O15400	35559
Benjamin B. Sun, et al	rs35106244	T	C	0.485	-0.2	0.03	5.5e-15	19	49203829	trans	O15444	19	8117651	8127534	Benjamin B. Sun, et al_O15444	3301
Benjamin B. Sun, et al	rs9411378	A	C	0.253	-0.21	0.03	6.9e-13	9	136145425	trans	O15444	19	8117651	8127534	Benjamin B. Sun, et al_O15444	3301
Benjamin B. Sun, et al	rs214099	C	T	0.594	-0.19	0.03	1.7e-14	11	17291210	trans	O15444	19	8117651	8127534	Benjamin B. Sun, et al_O15444	3301
Egil Ferkingstad, et al	rs74959615	A	G	0.0839	-1.12	0.0291156	1e-200	19	8121096	cis	O15444	19	8117651	8127534	Egil Ferkingstad, et al_O15444	35559
Egil Ferkingstad, et al	rs1501908	G	C	0.3579	-0.09	0.00804886	5.01e-29	5	156398169	trans	O15444	19	8117651	8127534	Egil Ferkingstad, et al_O15444	35559
Karsten Suhre, et al	rs3848570	T	C	0.05	-0.917	0.096	7.6e-21	19	8145928	cis	O15444	19	8117651	8127534	Karsten Suhre, et al_O15444	997
Egil Ferkingstad, et al	rs214068	T	C	0.4104	0.15	0.0084417	1.23e-70	11	17305650	trans	O15444	19	8117651	8127534	Egil Ferkingstad, et al_O15444	35559
Benjamin B. Sun, et al	rs74959615	A	G	0.078	-0.97	0.04	5.2e-114	19	8121096	cis	O15444	19	8117651	8127534	Benjamin B. Sun, et al_O15444	3301
Egil Ferkingstad, et al	rs12718462	C	T	0.076	0.1	0.0159603	3.72e-10	11	116705719	trans	O15444	19	8117651	8127534	Egil Ferkingstad, et al_O15444	35559
Egil Ferkingstad, et al	rs12983058	T	G	0.2941	-0.06	0.00865633	4.17e-12	19	51642784	trans	O15444	19	8117651	8127534	Egil Ferkingstad, et al_O15444	35559
Egil Ferkingstad, et al	rs3775296	A	C	0.1961	-0.5	0.012998	1e-200	4	186997767	cis	O15455	4	186990306	187009223	Egil Ferkingstad, et al_O15455	35559
Egil Ferkingstad, et al	rs77818310	C	T	0.1038	-0.08	0.0131821	1.29e-09	6	24464026	trans	O15460	5	131527531	131631008	Egil Ferkingstad, et al_O15460	35559
Benjamin B. Sun, et al	rs112689088	C	T	0.098	-1.52	0.03	1e-200	17	34307457	cis	O15467	17	34303529	34308532	Benjamin B. Sun, et al_O15467	3301
Egil Ferkingstad, et al	rs2268078	G	A	0.358	-0.05	0.0080216	4.57e-10	20	32596704	trans	O15467	17	34303529	34308532	Egil Ferkingstad, et al_O15467	35559
Karsten Suhre, et al	rs33995560	C	T	0.08	-1.393	0.06	1.9e-95	17	34303771	cis	O15467	17	34303529	34308532	Karsten Suhre, et al_O15467	997
Arthur Gilly, et al	rs112689088	C	T	0.064	-1.502	0.042	1e-200	17	34307457	cis	O15467	17	34303529	34308532	Arthur Gilly, et al_O15467	1407
Egil Ferkingstad, et al	rs1635277	A	G	0.182	0.14	0.0109018	9.55e-38	17	34302190	cis	O15467	17	34303529	34308532	Egil Ferkingstad, et al_O15467	35559
Egil Ferkingstad, et al	rs342290	C	A	0.4513	-0.06	0.00844085	1.17e-12	7	106367604	trans	O15525	17	79876146	79885590	Egil Ferkingstad, et al_O15525	35559
Egil Ferkingstad, et al	rs123698	G	C	0.4238	-0.06	0.00765483	4.57e-15	19	807442	trans	O15533	6	33267471	33282164	Egil Ferkingstad, et al_O15533	35559
Egil Ferkingstad, et al	rs7142199	T	C	0.1531	-0.2	0.0114763	5.13e-68	14	86190799	cis	O43155	14	85996488	86095034	Egil Ferkingstad, et al_O43155	35559
Egil Ferkingstad, et al	rs1767407	A	G	0.2845	-0.09	0.00920742	1.45e-22	14	85679926	cis	O43155	14	85996488	86095034	Egil Ferkingstad, et al_O43155	35559
Benjamin B. Sun, et al	rs17796777	C	A	0.286	-0.24	0.03	1.5e-17	14	85806774	cis	O43155	14	85996488	86095034	Benjamin B. Sun, et al_O43155	3301
Egil Ferkingstad, et al	rs36101989	T	G	0.2813	-0.27	0.0089602	1.78e-199	14	85809829	cis	O43155	14	85996488	86095034	Egil Ferkingstad, et al_O43155	35559
Egil Ferkingstad, et al	rs6110389	T	A	0.2891	-0.08	0.0103291	9.55e-15	20	14671213	trans	O43155	14	85996488	86095034	Egil Ferkingstad, et al_O43155	35559
Egil Ferkingstad, et al	rs150816167	C	T	0.0463	0.14	0.0199741	2.4e-12	1	179571862	trans	O43155	14	85996488	86095034	Egil Ferkingstad, et al_O43155	35559
Egil Ferkingstad, et al	rs3748770	A	G	0.2593	0.14	0.00957891	2.24e-48	1	82265905	trans	O43155	14	85996488	86095034	Egil Ferkingstad, et al_O43155	35559
Robert F. Hillary, et al	rs4904262	T	C	0.16	-0.59	0.07	3.39e-17	14	86064367	cis	O43155	14	85996488	86095034	Robert F. Hillary, et al_O43155	750
Egil Ferkingstad, et al	rs1535	G	A	0.3879	-0.05	0.0081353	7.94e-10	11	61597972	trans	O43175	1	120202421	120286838	Egil Ferkingstad, et al_O43175	35559
Egil Ferkingstad, et al	rs2635536	A	C	0.1786	0.05	0.00814014	8.13e-10	14	20396665	trans	O43181	5	52856463	52979168	Egil Ferkingstad, et al_O43181	35559
Egil Ferkingstad, et al	rs10801556	A	G	0.3973	-1.01	0.026256	1e-200	1	196660464	trans	O43181	5	52856463	52979168	Egil Ferkingstad, et al_O43181	35559
Egil Ferkingstad, et al	rs114206881	T	C	0.0058	0.28	0.0418775	2.29e-11	4	133940997	trans	O43181	5	52856463	52979168	Egil Ferkingstad, et al_O43181	35559
Benjamin B. Sun, et al	rs10801553	C	A	0.613	0.87	0.02	1e-200	1	196655743	trans	O43181	5	52856463	52979168	Benjamin B. Sun, et al_O43181	3301
Egil Ferkingstad, et al	rs56915529	T	C	0.3297	0.12	0.00889289	1.7e-41	19	51635745	cis	O43240	19	51515995	51523431	Egil Ferkingstad, et al_O43240	35559
Egil Ferkingstad, et al	rs7255834	C	T	0.0729	0.53	0.0168321	1e-200	19	51521876	cis	O43240	19	51515995	51523431	Egil Ferkingstad, et al_O43240	35559
Arthur Gilly, et al	rs2569454	T	C	0.41	-0.651	0.025	2.51e-154	19	51523203	cis	O43240	19	51515995	51523431	Arthur Gilly, et al_O43240	1407
Egil Ferkingstad, et al	rs11669237	G	C	0.3621	-0.07	0.00896044	5.62e-15	19	51533417	cis	O43240	19	51515995	51523431	Egil Ferkingstad, et al_O43240	35559
Egil Ferkingstad, et al	rs17173698	A	G	0.0188	-0.39	0.0305308	2.29e-37	10	89468953	trans	O43252	4	108511433	108641608	Egil Ferkingstad, et al_O43252	35559
Egil Ferkingstad, et al	rs2255683	A	G	0.4344	0.13	0.00826798	1.05e-55	10	89419910	trans	O43252	4	108511433	108641608	Egil Ferkingstad, et al_O43252	35559
Egil Ferkingstad, et al	rs9411365	G	C	0.0691	0.12	0.0158134	3.24e-14	9	136118268	trans	O43278	15	41136216	41150405	Egil Ferkingstad, et al_O43278	35559
Egil Ferkingstad, et al	rs9438975	A	G	0.4397	-0.4	0.0103984	1e-200	1	39350591	trans	O43278	15	41136216	41150405	Egil Ferkingstad, et al_O43278	35559
Karsten Suhre, et al	rs4494114	C	T	0.44	-0.399	0.042	1.9e-20	1	39339682	trans	O43278	15	41136216	41150405	Karsten Suhre, et al_O43278	997
Egil Ferkingstad, et al	rs2419900	C	T	0.4522	-0.06	0.00766615	5.01e-15	2	60514364	trans	O43278	15	41136216	41150405	Egil Ferkingstad, et al_O43278	35559
Egil Ferkingstad, et al	rs17658212	T	C	0.0475	-0.4	0.0194503	5.62e-94	15	41145919	cis	O43278	15	41136216	41150405	Egil Ferkingstad, et al_O43278	35559
Egil Ferkingstad, et al	rs6479305	G	C	0.082	0.1	0.0156842	1.82e-10	9	108069162	trans	O43278	15	41136216	41150405	Egil Ferkingstad, et al_O43278	35559
Benjamin B. Sun, et al	rs9439082	A	G	0.46	-0.35	0.02	1.2e-47	1	39344055	trans	O43278	15	41136216	41150405	Benjamin B. Sun, et al_O43278	3301
Benjamin B. Sun, et al	rs71354995	G	A	0.243	-0.99	0.02	1e-200	19	38791841	cis	O43291	19	38734675	38783254	Benjamin B. Sun, et al_O43291	3301
Egil Ferkingstad, et al	rs71354995	G	A	0.2387	-0.69	0.0179373	1e-200	19	38791841	cis	O43291	19	38734675	38783254	Egil Ferkingstad, et al_O43291	35559
Karsten Suhre, et al	rs8112211	T	C	0.25	-0.947	0.043	1e-88	19	38824581	cis	O43291	19	38734675	38783254	Karsten Suhre, et al_O43291	997
Egil Ferkingstad, et al	rs33950747	T	C	0.0844	0.14	0.0144054	2.51e-22	19	36339247	trans	O43300	5	138204612	138211057	Egil Ferkingstad, et al_O43300	35559
Egil Ferkingstad, et al	rs6664906	C	T	0.4703	-0.1	0.00844531	2.4e-32	1	31354813	trans	O43300	5	138204612	138211057	Egil Ferkingstad, et al_O43300	35559
Egil Ferkingstad, et al	rs10992376	G	T	0.1371	0.08	0.011456	2.88e-12	9	95340760	trans	O43353	8	90769975	90803291	Egil Ferkingstad, et al_O43353	35559
Egil Ferkingstad, et al	rs160438	G	A	0.1329	0.08	0.0111945	8.91e-13	8	90656140	cis	O43353	8	90769975	90803291	Egil Ferkingstad, et al_O43353	35559
Egil Ferkingstad, et al	rs6686805	C	A	0.349	-0.08	0.00790979	4.79e-24	1	169512643	trans	O43402	16	85805364	85833214	Egil Ferkingstad, et al_O43402	35559
Egil Ferkingstad, et al	rs4671605	C	T	0.2776	0.07	0.00998704	2.4e-12	2	64887382	trans	O43405	14	31343720	31364271	Egil Ferkingstad, et al_O43405	35559
Egil Ferkingstad, et al	rs60377712	C	A	0.2793	0.06	0.0092088	7.24e-11	19	58373051	trans	O43405	14	31343720	31364271	Egil Ferkingstad, et al_O43405	35559
Egil Ferkingstad, et al	rs62512394	T	C	0.1857	0.08	0.0110062	3.63e-13	8	106201036	trans	O43405	14	31343720	31364271	Egil Ferkingstad, et al_O43405	35559
Egil Ferkingstad, et al	rs1057881	G	A	0.3823	-0.06	0.00900102	2.63e-11	14	103059220	trans	O43405	14	31343720	31364271	Egil Ferkingstad, et al_O43405	35559
Egil Ferkingstad, et al	rs1769758	T	G	0.4557	0.07	0.0088719	3.02e-15	10	80898969	trans	O43405	14	31343720	31364271	Egil Ferkingstad, et al_O43405	35559
Benjamin B. Sun, et al	rs34907608	A	G	0.119	0.48	0.04	1e-38	14	31330413	cis	O43405	14	31343720	31364271	Benjamin B. Sun, et al_O43405	3301
Egil Ferkingstad, et al	rs342299	T	C	0.4539	0.08	0.00839314	1.55e-21	7	106373718	trans	O43405	14	31343720	31364271	Egil Ferkingstad, et al_O43405	35559
Egil Ferkingstad, et al	rs61269268	C	A	0.2045	-0.08	0.010298	7.94e-15	14	92241352	trans	O43405	14	31343720	31364271	Egil Ferkingstad, et al_O43405	35559
Egil Ferkingstad, et al	rs10761739	C	G	0.4357	0.06	0.00779705	1.41e-14	10	65062008	trans	O43405	14	31343720	31364271	Egil Ferkingstad, et al_O43405	35559
Egil Ferkingstad, et al	rs28400019	A	G	0.1195	0.44	0.0129702	1e-200	14	31343494	cis	O43405	14	31343720	31364271	Egil Ferkingstad, et al_O43405	35559
Egil Ferkingstad, et al	rs4414033	G	A	0.3931	-0.06	0.00911261	4.57e-11	1	156406853	trans	O43405	14	31343720	31364271	Egil Ferkingstad, et al_O43405	35559
Egil Ferkingstad, et al	rs7785014	T	C	0.2888	-0.06	0.00885833	1.26e-11	7	137881690	trans	O43424	4	93225550	94695707	Egil Ferkingstad, et al_O43424	35559
Egil Ferkingstad, et al	rs142279279	A	G	0.0836	-0.11	0.0150436	2.63e-13	2	119716505	trans	O43424	4	93225550	94695707	Egil Ferkingstad, et al_O43424	35559
Egil Ferkingstad, et al	rs12798553	A	G	0.219	0.06	0.00982091	1e-09	11	123353693	trans	O43424	4	93225550	94695707	Egil Ferkingstad, et al_O43424	35559
Egil Ferkingstad, et al	rs116446171	G	C	0.0236	0.24	0.0281137	1.38e-17	6	484453	trans	O43424	4	93225550	94695707	Egil Ferkingstad, et al_O43424	35559
Egil Ferkingstad, et al	rs2476601	A	G	0.1332	-0.08	0.012404	1.12e-10	1	114377568	trans	O43424	4	93225550	94695707	Egil Ferkingstad, et al_O43424	35559
Egil Ferkingstad, et al	rs567189	G	C	0.3617	-0.26	0.00903125	2.95e-182	20	3682730	trans	O43424	4	93225550	94695707	Egil Ferkingstad, et al_O43424	35559
Benjamin B. Sun, et al	rs6037651	T	C	0.582	0.27	0.02	2.4e-27	20	3686436	trans	O43424	4	93225550	94695707	Benjamin B. Sun, et al_O43424	3301
Egil Ferkingstad, et al	rs2511737	C	A	0.2769	-0.08	0.00943022	2.19e-17	8	103580527	trans	O43424	4	93225550	94695707	Egil Ferkingstad, et al_O43424	35559
Egil Ferkingstad, et al	rs112763553	A	G	0.1484	-0.08	0.0122331	6.17e-11	14	106175675	trans	O43424	4	93225550	94695707	Egil Ferkingstad, et al_O43424	35559
Benjamin B. Sun, et al	rs117804109	C	T	0.024	0.65	0.09	5.8e-14	14	106721892	trans	O43424	4	93225550	94695707	Benjamin B. Sun, et al_O43424	3301
Egil Ferkingstad, et al	rs11082304	G	T	0.4804	0.09	0.00772003	2.09e-31	18	20720973	trans	O43427	11	65651212	65656010	Egil Ferkingstad, et al_O43427	35559
Egil Ferkingstad, et al	rs61766662	C	T	0.3241	-0.15	0.00857811	1.82e-68	1	19657013	cis	O43488	1	19630459	19638640	Egil Ferkingstad, et al_O43488	35559
Benjamin B. Sun, et al	rs55636108	C	T	0.212	0.33	0.03	2.6e-29	3	186381262	trans	O43505	11	66112843	66115163	Benjamin B. Sun, et al_O43505	3301
Egil Ferkingstad, et al	rs2127870	G	C	0.171	0.09	0.0108658	1.2e-16	14	65796846	trans	O43508	17	7452208	7464925	Egil Ferkingstad, et al_O43508	35559
Egil Ferkingstad, et al	rs80067372	A	G	0.3055	0.37	0.00961853	1e-200	17	7452752	cis	O43508	17	7452208	7464925	Egil Ferkingstad, et al_O43508	35559
Benjamin B. Sun, et al	rs12941509	G	C	0.279	0.39	0.03	2.2e-49	17	7448288	cis	O43508	17	7452208	7464925	Benjamin B. Sun, et al_O43508	3301
Egil Ferkingstad, et al	rs3813498	C	T	0.1804	0.06	0.00981501	9.77e-10	6	108944165	cis	O43524	6	108881038	109005977	Egil Ferkingstad, et al_O43524	35559
Benjamin B. Sun, et al	rs3787480	A	G	0.149	-0.24	0.03	2.3e-12	20	3016895	cis	O43555	20	3024268	3026393	Benjamin B. Sun, et al_O43555	3301
Egil Ferkingstad, et al	rs413141	A	G	0.142	0.17	0.0113304	6.92e-51	19	6675989	cis	O43557	19	6663148	6670599	Egil Ferkingstad, et al_O43557	35559
Lasse Folkersen, et al	rs344560	C	T	0.96	0.75	0.0860935	3e-18	19	6665020	cis	O43557	19	6663148	6670599	Lasse Folkersen, et al_O43557	3394
Egil Ferkingstad, et al	rs113556713	G	T	0.1086	0.2	0.0128713	1.91e-54	14	106390569	trans	O43561	16	28996147	29002104	Egil Ferkingstad, et al_O43561	35559
Egil Ferkingstad, et al	rs929130	A	G	0.2791	0.09	0.00839322	7.94e-27	1	169514779	trans	O43567	3	149530495	149679926	Egil Ferkingstad, et al_O43567	35559
Benjamin B. Sun, et al	rs59123177	A	G	0.351	0.26	0.03	5.4e-25	3	186391274	trans	O43567	3	149530495	149679926	Benjamin B. Sun, et al_O43567	3301
Egil Ferkingstad, et al	rs59123177	A	G	0.3171	0.06	0.00780901	1.55e-14	3	186391274	trans	O43567	3	149530495	149679926	Egil Ferkingstad, et al_O43567	35559
Egil Ferkingstad, et al	rs144767533	C	T	0.0924	-0.16	0.0140052	3.16e-30	6	43186138	cis	O43598	6	43193367	43197222	Egil Ferkingstad, et al_O43598	35559
Egil Ferkingstad, et al	rs150813342	T	C	0.0163	-0.21	0.0322994	7.94e-11	9	135864513	trans	O43639	2	106361354	106510730	Egil Ferkingstad, et al_O43639	35559
Egil Ferkingstad, et al	rs11147139	A	G	0.2449	0.08	0.00965847	1.2e-16	12	133457651	trans	O43683	2	111395275	111435691	Egil Ferkingstad, et al_O43683	35559
Karsten Suhre, et al	rs2124910	T	C	0.41	0.653	0.043	2.7e-46	19	52025247	cis	O43699	19	52022779	52035110	Karsten Suhre, et al_O43699	997
Egil Ferkingstad, et al	rs148934624	A	G	0.0143	-0.31	0.0313793	5.13e-23	19	52033760	cis	O43699	19	52022779	52035110	Egil Ferkingstad, et al_O43699	35559
Egil Ferkingstad, et al	rs35930480	A	G	0.0966	0.1	0.0143001	2.69e-12	16	72217681	trans	O43699	19	52022779	52035110	Egil Ferkingstad, et al_O43699	35559
Egil Ferkingstad, et al	rs2005199	A	G	0.0812	0.71	0.0184572	1e-200	19	52033206	cis	O43699	19	52022779	52035110	Egil Ferkingstad, et al_O43699	35559
Egil Ferkingstad, et al	rs35931837	T	C	0.1305	-0.17	0.0122169	5.13e-44	19	52033158	cis	O43699	19	52022779	52035110	Egil Ferkingstad, et al_O43699	35559
Egil Ferkingstad, et al	rs62617068	A	C	0.0182	-0.74	0.028913	1.78e-144	19	52034549	cis	O43699	19	52022779	52035110	Egil Ferkingstad, et al_O43699	35559
Egil Ferkingstad, et al	rs7523043	T	G	0.0347	0.52	0.0214685	1.32e-129	1	169530077	trans	O43704	4	70586880	70653679	Egil Ferkingstad, et al_O43704	35559
Egil Ferkingstad, et al	rs6701330	C	T	0.3379	-0.32	0.00843516	1e-200	1	169501056	trans	O43704	4	70586880	70653679	Egil Ferkingstad, et al_O43704	35559
Egil Ferkingstad, et al	rs7975	A	G	0.3128	1.15	0.0298954	1e-200	14	77793207	cis	O43708	14	77787227	77797940	Egil Ferkingstad, et al_O43708	35559
Egil Ferkingstad, et al	rs545779157	T	C	0.004	0.31	0.050529	8.51e-10	17	6989296	trans	O43768	1	150573327	150602088	Egil Ferkingstad, et al_O43768	35559
Egil Ferkingstad, et al	rs3856343	A	C	0.4979	-0.07	0.00831201	3.72e-17	2	211335831	cis	O43813	2	211295973	211342376	Egil Ferkingstad, et al_O43813	35559
Egil Ferkingstad, et al	rs74479613	T	C	0.0887	-0.16	0.0138699	8.71e-31	22	50963905	cis	O43819	22	50961997	50964868	Egil Ferkingstad, et al_O43819	35559
Egil Ferkingstad, et al	rs9635249	A	G	0.1706	-0.07	0.0103195	1.17e-11	14	65797784	trans	O43825	1	193148175	193155784	Egil Ferkingstad, et al_O43825	35559
Egil Ferkingstad, et al	rs10071135	C	G	0.4785	-0.06	0.00856426	2.45e-12	5	122146978	trans	O43825	1	193148175	193155784	Egil Ferkingstad, et al_O43825	35559
Egil Ferkingstad, et al	rs72850959	C	T	0.0979	-0.17	0.0137615	4.68e-35	11	1781808	trans	O43825	1	193148175	193155784	Egil Ferkingstad, et al_O43825	35559
Egil Ferkingstad, et al	rs2457501	C	T	0.4399	-0.05	0.00793934	3.02e-10	5	83657961	cis	O43854	5	83236373	83680611	Egil Ferkingstad, et al_O43854	35559
Egil Ferkingstad, et al	rs10434639	G	A	0.353	-0.06	0.00804056	8.51e-14	5	83210347	cis	O43854	5	83236373	83680611	Egil Ferkingstad, et al_O43854	35559
Egil Ferkingstad, et al	rs59062328	A	C	0.1903	0.1	0.010292	2.57e-22	3	165488967	trans	O43854	5	83236373	83680611	Egil Ferkingstad, et al_O43854	35559
Egil Ferkingstad, et al	rs72637119	T	G	0.0434	0.13	0.021447	1.35e-09	14	106319719	trans	O43866	1	157800704	157868046	Egil Ferkingstad, et al_O43866	35559
Egil Ferkingstad, et al	rs73169649	C	T	0.1532	0.1	0.011714	1.38e-17	7	150908508	trans	O43866	1	157800704	157868046	Egil Ferkingstad, et al_O43866	35559
Chen Yao, et al	rs2765501	G	A	0.608	-0.285	0.018	4.76e-54	1	157804648	cis	O43866	1	157800704	157868046	Chen Yao, et al _O43866
Egil Ferkingstad, et al	rs13043452	G	A	0.3527	-0.07	0.00890766	3.89e-15	20	3706114	trans	O43866	1	157800704	157868046	Egil Ferkingstad, et al_O43866	35559
Egil Ferkingstad, et al	rs2765501	A	G	0.4669	0.3	0.00831987	1e-200	1	157804648	cis	O43866	1	157800704	157868046	Egil Ferkingstad, et al_O43866	35559
Egil Ferkingstad, et al	rs7918238	G	A	0.4372	0.05	0.0080216	4.57e-10	10	3919081	trans	O43866	1	157800704	157868046	Egil Ferkingstad, et al_O43866	35559
Egil Ferkingstad, et al	rs66782572	A	G	0.4385	0.06	0.00885398	1.23e-11	3	52567617	trans	O43897	4	166794410	167025047	Egil Ferkingstad, et al_O43897	35559
Egil Ferkingstad, et al	rs3815916	T	G	0.4374	0.05	0.00822376	1.2e-09	5	54252825	trans	O43897	4	166794410	167025047	Egil Ferkingstad, et al_O43897	35559
Benjamin B. Sun, et al	rs8176747	G	C	0.067	0.52	0.05	2e-26	9	136131315	trans	O43897	4	166794410	167025047	Benjamin B. Sun, et al_O43897	3301
Egil Ferkingstad, et al	rs1903176	A	T	0.3621	-0.06	0.00884964	1.2e-11	4	166664102	cis	O43897	4	166794410	167025047	Egil Ferkingstad, et al_O43897	35559
Benjamin B. Sun, et al	rs7247412	C	T	0.271	-0.19	0.03	3.8e-12	19	52313868	trans	O43916	11	45670427	45687172	Benjamin B. Sun, et al_O43916	3301
Egil Ferkingstad, et al	rs11242627	T	A	0.4614	-0.05	0.00746308	2.09e-11	5	106451600	trans	O43921	19	1286153	1301430	Egil Ferkingstad, et al_O43921	35559
Egil Ferkingstad, et al	rs12166583	A	C	0.2652	-0.08	0.0097558	2.4e-16	22	30483964	trans	O43927	4	78432907	78532988	Egil Ferkingstad, et al_O43927	35559
Egil Ferkingstad, et al	rs10849448	A	G	0.2842	0.05	0.00820882	1.12e-09	12	6493351	trans	O43927	4	78432907	78532988	Egil Ferkingstad, et al_O43927	35559
Egil Ferkingstad, et al	rs543085239	A	C	0.0053	-0.35	0.0553561	2.57e-10	19	39826744	cis	O60234	19	39818993	39833012	Egil Ferkingstad, et al_O60234	35559
Egil Ferkingstad, et al	rs11709525	T	C	0.3071	-0.24	0.00851121	6.17e-175	3	49690496	trans	O60235	4	68686594	68749750	Egil Ferkingstad, et al_O60235	35559
Egil Ferkingstad, et al	rs840870	G	T	0.4317	0.15	0.00800016	1.95e-78	2	129066260	cis	O60243	2	128994290	129076151	Egil Ferkingstad, et al_O60243	35559
Benjamin B. Sun, et al	rs34827544	T	C	0.157	-0.3	0.03	1.9e-18	2	129084425	cis	O60243	2	128994290	129076151	Benjamin B. Sun, et al_O60243	3301
Egil Ferkingstad, et al	rs17282078	A	T	0.0961	-0.09	0.0137117	5.25e-11	3	124481760	trans	O60243	2	128994290	129076151	Egil Ferkingstad, et al_O60243	35559
Egil Ferkingstad, et al	rs907866	G	A	0.4942	0.07	0.00862112	4.68e-16	2	20371380	trans	O60243	2	128994290	129076151	Egil Ferkingstad, et al_O60243	35559
Egil Ferkingstad, et al	rs6952090	C	T	0.3452	-0.05	0.00805428	5.37e-10	7	129922498	trans	O60243	2	128994290	129076151	Egil Ferkingstad, et al_O60243	35559
Egil Ferkingstad, et al	rs74705037	A	G	0.0271	0.86	0.0254067	1e-200	19	51504808	cis	O60259	19	51499263	51505967	Egil Ferkingstad, et al_O60259	35559
Egil Ferkingstad, et al	rs1122466	G	A	0.0359	-0.5	0.0225894	1.48e-108	19	51491464	cis	O60259	19	51499263	51505967	Egil Ferkingstad, et al_O60259	35559
Egil Ferkingstad, et al	rs121908120	A	T	0.026	-0.16	0.025684	4.68e-10	2	219755011	trans	O60259	19	51499263	51505967	Egil Ferkingstad, et al_O60259	35559
Benjamin B. Sun, et al	rs74705037	A	G	0.045	0.66	0.06	1.1e-28	19	51504808	cis	O60259	19	51499263	51505967	Benjamin B. Sun, et al_O60259	3301
Egil Ferkingstad, et al	rs2659091	A	G	0.3955	-0.07	0.00836305	5.75e-17	19	51446530	cis	O60259	19	51499263	51505967	Egil Ferkingstad, et al_O60259	35559
Egil Ferkingstad, et al	rs41264207	T	C	0.0676	-0.19	0.0189212	1e-23	2	160707075	cis	O60449	2	160628362	160761260	Egil Ferkingstad, et al_O60449	35559
Egil Ferkingstad, et al	rs62175229	C	T	0.4491	-0.34	0.00934961	1e-200	2	160677559	cis	O60449	2	160628362	160761260	Egil Ferkingstad, et al_O60449	35559
Egil Ferkingstad, et al	rs56287412	T	C	0.4334	-0.05	0.00774832	1.1e-10	7	17978828	trans	O60462	2	206546714	206662857	Egil Ferkingstad, et al_O60462	35559
Egil Ferkingstad, et al	rs16837641	A	G	0.3097	0.11	0.0087663	4.07e-36	2	206634869	cis	O60462	2	206546714	206662857	Egil Ferkingstad, et al_O60462	35559
Benjamin B. Sun, et al	rs16837641	A	G	0.322	0.21	0.03	1.1e-14	2	206634869	cis	O60462	2	206546714	206662857	Benjamin B. Sun, et al_O60462	3301
Egil Ferkingstad, et al	rs16837000	T	G	0.1971	-0.16	0.0105653	8.32e-52	2	205995406	trans	O60462	2	206546714	206662857	Egil Ferkingstad, et al_O60462	35559
Egil Ferkingstad, et al	rs78111814	C	T	0.0581	0.33	0.0173275	7.24e-81	21	42060498	cis	O60469	21	41382926	42219065	Egil Ferkingstad, et al_O60469	35559
Egil Ferkingstad, et al	rs41296190	A	G	0.0191	-0.34	0.0301111	1.45e-29	1	118065541	cis	O60476	1	117910071	118071494	Egil Ferkingstad, et al_O60476	35559
Egil Ferkingstad, et al	rs73013841	T	C	0.112	-0.3	0.013473	7.76e-110	1	117854911	cis	O60476	1	117910071	118071494	Egil Ferkingstad, et al_O60476	35559
Egil Ferkingstad, et al	rs6672758	C	T	0.1896	-0.07	0.0108476	1.1e-10	1	230303512	trans	O60476	1	117910071	118071494	Egil Ferkingstad, et al_O60476	35559
Egil Ferkingstad, et al	rs7972001	T	C	0.0317	-0.57	0.0236854	5.75e-128	12	94623502	cis	O60486	12	94542499	94701451	Egil Ferkingstad, et al_O60486	35559
Benjamin B. Sun, et al	rs115651556	A	G	0.014	-2.14	0.1	2.1e-100	12	94613898	cis	O60486	12	94542499	94701451	Benjamin B. Sun, et al_O60486	3301
Egil Ferkingstad, et al	rs10893501	G	A	0.1028	-0.14	0.0138022	3.55e-24	11	126251033	trans	O60486	12	94542499	94701451	Egil Ferkingstad, et al_O60486	35559
Egil Ferkingstad, et al	rs34565975	C	G	0.007	0.5	0.0489689	1.78e-24	12	94603406	cis	O60486	12	94542499	94701451	Egil Ferkingstad, et al_O60486	35559
Egil Ferkingstad, et al	rs57244134	A	G	0.0173	-0.43	0.0300262	1.62e-46	12	94661218	cis	O60486	12	94542499	94701451	Egil Ferkingstad, et al_O60486	35559
Karsten Suhre, et al	rs2361355	G	A	0.41	-0.464	0.042	8.6e-27	12	94630029	cis	O60486	12	94542499	94701451	Karsten Suhre, et al_O60486	997
Egil Ferkingstad, et al	rs12099925	G	A	0.0494	-0.24	0.0191879	6.76e-36	12	94623371	cis	O60486	12	94542499	94701451	Egil Ferkingstad, et al_O60486	35559
Egil Ferkingstad, et al	rs115651556	A	G	0.0148	-2.04	0.0530319	1e-200	12	94613898	cis	O60486	12	94542499	94701451	Egil Ferkingstad, et al_O60486	35559
Egil Ferkingstad, et al	rs145478311	A	C	0.3677	0.07	0.0103398	1.29e-11	1	196784085	trans	O60487	11	118124118	118135251	Egil Ferkingstad, et al_O60487	35559
Benjamin B. Sun, et al	rs662	C	T	0.283	0.53	0.03	1.3e-93	7	94937446	trans	O60499	19	13254872	13261197	Benjamin B. Sun, et al_O60499	3301
Egil Ferkingstad, et al	rs4846923	T	G	0.2588	-0.06	0.00914115	5.25e-11	1	230307222	trans	O60507	7	65670186	65885530	Egil Ferkingstad, et al_O60507	35559
Benjamin B. Sun, et al	rs313829	G	A	0.689	0.23	0.03	1.1e-18	7	65552497	cis	O60507	7	65670186	65885530	Benjamin B. Sun, et al_O60507	3301
Egil Ferkingstad, et al	rs1796225	C	G	0.3797	0.2	0.0112214	4.68e-71	7	66038363	cis	O60507	7	65670186	65885530	Egil Ferkingstad, et al_O60507	35559
Egil Ferkingstad, et al	rs11075921	T	C	0.1788	0.08	0.0113153	1.55e-12	16	72132129	trans	O60507	7	65670186	65885530	Egil Ferkingstad, et al_O60507	35559
Egil Ferkingstad, et al	rs4237446	C	T	0.1965	0.08	0.0107823	1.17e-13	10	15241923	cis	O60551	10	15144583	15210692	Egil Ferkingstad, et al_O60551	35559
Egil Ferkingstad, et al	rs2293582	A	G	0.1575	0.82	0.0213167	1e-200	15	33010412	cis	O60565	15	33010175	33026870	Egil Ferkingstad, et al_O60565	35559
Egil Ferkingstad, et al	rs1630171	G	A	0.1527	0.28	0.0111604	6.61e-139	9	33234039	cis	O60575	9	33218363	33248565	Egil Ferkingstad, et al_O60575	35559
Egil Ferkingstad, et al	rs75118229	C	A	0.0306	-0.21	0.0231946	1.38e-19	3	119322976	trans	O60602	1	223282748	223316624	Egil Ferkingstad, et al_O60602	35559
Egil Ferkingstad, et al	rs1525838	G	A	0.1939	0.31	0.0101923	1e-200	3	119323013	trans	O60602	1	223282748	223316624	Egil Ferkingstad, et al_O60602	35559
Egil Ferkingstad, et al	rs4149056	C	T	0.1595	-0.09	0.0113819	2.63e-15	12	21331549	trans	O60602	1	223282748	223316624	Egil Ferkingstad, et al_O60602	35559
Egil Ferkingstad, et al	rs1403631	A	T	0.2314	-0.17	0.00981587	3.39e-67	3	119358319	trans	O60602	1	223282748	223316624	Egil Ferkingstad, et al_O60602	35559
Egil Ferkingstad, et al	rs28427460	C	G	0.4493	-0.06	0.00886269	1.29e-11	16	88082568	trans	O60602	1	223282748	223316624	Egil Ferkingstad, et al_O60602	35559
Egil Ferkingstad, et al	rs9738226	A	G	0.3536	0.07	0.00817438	1.1e-17	12	121423659	trans	O60602	1	223282748	223316624	Egil Ferkingstad, et al_O60602	35559
Egil Ferkingstad, et al	rs72758947	G	A	0.1613	-0.16	0.0116467	6.03e-43	1	207087053	cis	O60667	1	207077731	207096592	Egil Ferkingstad, et al_O60667	35559
Egil Ferkingstad, et al	rs757024	C	G	0.4306	-0.06	0.00826524	3.89e-13	22	30471679	trans	O60667	1	207077731	207096592	Egil Ferkingstad, et al_O60667	35559
Egil Ferkingstad, et al	rs9909593	A	G	0.4957	0.07	0.00898047	6.46e-15	17	37970149	trans	O60667	1	207077731	207096592	Egil Ferkingstad, et al_O60667	35559
Egil Ferkingstad, et al	rs12166430	G	A	0.114	-0.08	0.0129322	6.17e-10	22	42294176	trans	O60667	1	207077731	207096592	Egil Ferkingstad, et al_O60667	35559
Egil Ferkingstad, et al	rs4328343	G	A	0.3279	-0.07	0.00900739	7.76e-15	14	106198080	trans	O60667	1	207077731	207096592	Egil Ferkingstad, et al_O60667	35559
Egil Ferkingstad, et al	rs2511713	G	A	0.2772	-0.07	0.0100801	3.8e-12	8	103577865	trans	O60667	1	207077731	207096592	Egil Ferkingstad, et al_O60667	35559
Egil Ferkingstad, et al	rs735665	A	G	0.1699	0.08	0.0108948	2.09e-13	11	123361397	trans	O60667	1	207077731	207096592	Egil Ferkingstad, et al_O60667	35559
Egil Ferkingstad, et al	rs3807306	G	T	0.4932	-0.05	0.00814499	8.32e-10	7	128580680	trans	O60667	1	207077731	207096592	Egil Ferkingstad, et al_O60667	35559
Egil Ferkingstad, et al	rs2308957	T	C	0.0083	-0.29	0.0435713	2.82e-11	5	34911884	cis	O60671	5	34905369	34919094	Egil Ferkingstad, et al_O60671	35559
Benjamin B. Sun, et al	rs3775298	G	A	0.513	-0.27	0.02	5.2e-28	4	187150478	trans	O60674	9	4985033	5128183	Benjamin B. Sun, et al_O60674	3301
Egil Ferkingstad, et al	rs966149336	A	G	0.0014	-0.76	0.110851	7.08e-12	9	34823118	trans	O60674	9	4985033	5128183	Egil Ferkingstad, et al_O60674	35559
Egil Ferkingstad, et al	rs1635276	G	A	0.182	0.08	0.0120565	3.24e-11	17	34302176	trans	O60676	20	23471738	23476655	Egil Ferkingstad, et al_O60676	35559
Egil Ferkingstad, et al	rs3748338	T	A	0.1545	0.09	0.0119592	5.25e-14	14	21167576	trans	O60676	20	23471738	23476655	Egil Ferkingstad, et al_O60676	35559
Benjamin B. Sun, et al	rs112689088	C	T	0.098	-1.11	0.04	6.2e-186	17	34307457	trans	O60676	20	23471738	23476655	Benjamin B. Sun, et al_O60676	3301
Egil Ferkingstad, et al	rs140904849	T	C	0.0279	0.18	0.0241315	8.71e-14	1	32442768	cis	O60684	1	32573639	32642169	Egil Ferkingstad, et al_O60684	35559
Egil Ferkingstad, et al	rs10008031	A	G	0.4274	-0.3	0.00830504	1e-200	4	39537152	cis	O60701	4	39500375	39529931	Egil Ferkingstad, et al_O60701	35559
Egil Ferkingstad, et al	rs118095417	G	A	0.017	0.19	0.0311935	1.12e-09	22	26992852	cis	O60704	22	26921458	26992681	Egil Ferkingstad, et al_O60704	35559
Benjamin B. Sun, et al	rs115478735	T	A	0.178	0.32	0.03	7.9e-24	9	136149711	trans	O60704	22	26921458	26992681	Benjamin B. Sun, et al_O60704	3301
Egil Ferkingstad, et al	rs2283824	A	G	0.3512	0.15	0.00862812	1.07e-67	22	26924456	cis	O60704	22	26921458	26992681	Egil Ferkingstad, et al_O60704	35559
Benjamin B. Sun, et al	rs2283824	A	G	0.417	0.24	0.02	6e-23	22	26924456	cis	O60704	22	26921458	26992681	Benjamin B. Sun, et al_O60704	3301
Egil Ferkingstad, et al	rs4657825	A	G	0.2434	-0.08	0.00971327	1.78e-16	1	196584321	trans	O60760	4	95219686	95264027	Egil Ferkingstad, et al_O60760	35559
Egil Ferkingstad, et al	rs72665697	G	A	0.0343	-0.79	0.0217825	1e-200	4	95267347	cis	O60760	4	95219686	95264027	Egil Ferkingstad, et al_O60760	35559
Egil Ferkingstad, et al	rs9307138	G	C	0.1898	0.24	0.0104226	2.51e-117	4	95209302	cis	O60760	4	95219686	95264027	Egil Ferkingstad, et al_O60760	35559
Benjamin B. Sun, et al	rs1965049	G	A	0.621	0.44	0.02	1.3e-71	4	95266204	cis	O60760	4	95219686	95264027	Benjamin B. Sun, et al_O60760	3301
Egil Ferkingstad, et al	rs2993619	T	C	0.0854	-0.09	0.0140614	1.55e-10	1	44455203	cis	O60909	1	44444615	44456840	Egil Ferkingstad, et al_O60909	35559
Egil Ferkingstad, et al	rs34163180	C	G	0.4861	-0.06	0.00806354	1e-13	18	44293739	trans	O60909	1	44444615	44456840	Egil Ferkingstad, et al_O60909	35559
Egil Ferkingstad, et al	rs2770808	A	G	0.4718	-0.05	0.00800772	4.27e-10	9	33142412	trans	O60909	1	44444615	44456840	Egil Ferkingstad, et al_O60909	35559
Egil Ferkingstad, et al	rs79401056	C	G	0.047	-0.13	0.0190162	8.13e-12	1	44460632	cis	O60909	1	44444615	44456840	Egil Ferkingstad, et al_O60909	35559
Egil Ferkingstad, et al	rs3762423	C	T	0.0304	-0.55	0.022898	1.74e-127	1	44445667	cis	O60909	1	44444615	44456840	Egil Ferkingstad, et al_O60909	35559
Benjamin B. Sun, et al	rs2286241	C	G	0.056	-0.67	0.05	3e-38	1	44440769	cis	O60909	1	44444615	44456840	Benjamin B. Sun, et al_O60909	3301
Egil Ferkingstad, et al	rs11649114	G	A	0.1397	-0.08	0.0113981	2.24e-12	16	79924857	trans	O60911	9	99794940	99801925	Egil Ferkingstad, et al_O60911	35559
Egil Ferkingstad, et al	rs1736147	A	G	0.425	0.05	0.00782912	1.7e-10	21	16813053	trans	O60911	9	99794940	99801925	Egil Ferkingstad, et al_O60911	35559
Egil Ferkingstad, et al	rs2695294	G	A	0.4105	-0.12	0.00834313	6.61e-47	12	102087014	trans	O60911	9	99794940	99801925	Egil Ferkingstad, et al_O60911	35559
Egil Ferkingstad, et al	rs45494802	T	A	0.0592	-0.1	0.0164977	1.35e-09	7	99333000	trans	O60911	9	99794940	99801925	Egil Ferkingstad, et al_O60911	35559
Egil Ferkingstad, et al	rs117724680	C	T	0.0484	0.27	0.0187575	5.62e-47	9	99906465	cis	O60911	9	99794940	99801925	Egil Ferkingstad, et al_O60911	35559
Egil Ferkingstad, et al	rs9349232	C	T	0.1142	-0.08	0.0129779	7.08e-10	6	42387426	trans	O60911	9	99794940	99801925	Egil Ferkingstad, et al_O60911	35559
Egil Ferkingstad, et al	rs9370162	G	A	0.3976	0.11	0.00836824	1.82e-39	6	52728779	trans	O60911	9	99794940	99801925	Egil Ferkingstad, et al_O60911	35559
Egil Ferkingstad, et al	rs7603621	A	G	0.2124	0.07	0.00959758	3.02e-13	2	113953984	trans	O60911	9	99794940	99801925	Egil Ferkingstad, et al_O60911	35559
Egil Ferkingstad, et al	rs7793437	G	A	0.3357	-0.05	0.00825894	1.41e-09	7	28474345	trans	O60911	9	99794940	99801925	Egil Ferkingstad, et al_O60911	35559
Egil Ferkingstad, et al	rs7852748	C	T	0.4852	-0.08	0.0095983	7.76e-17	9	99826120	cis	O60911	9	99794940	99801925	Egil Ferkingstad, et al_O60911	35559
Egil Ferkingstad, et al	rs5030873	C	T	0.3385	0.07	0.00830403	3.47e-17	5	176815124	trans	O60911	9	99794940	99801925	Egil Ferkingstad, et al_O60911	35559
Egil Ferkingstad, et al	rs186033146	T	C	0.0428	-0.17	0.0207241	2.34e-16	12	104771636	trans	O60938	12	91444268	91451760	Egil Ferkingstad, et al_O60938	35559
Egil Ferkingstad, et al	rs12756933	T	G	0.3363	-0.07	0.00826974	2.57e-17	1	203338525	trans	O60938	12	91444268	91451760	Egil Ferkingstad, et al_O60938	35559
Egil Ferkingstad, et al	rs10920636	G	A	0.4918	-0.25	0.00824382	1e-200	1	203371989	trans	O60938	12	91444268	91451760	Egil Ferkingstad, et al_O60938	35559
Egil Ferkingstad, et al	rs506317	C	T	0.4359	0.06	0.00846739	1.38e-12	1	196717153	trans	O60939	11	118032666	118047388	Egil Ferkingstad, et al_O60939	35559
Egil Ferkingstad, et al	rs2300149	T	C	0.3908	-0.14	0.00819541	2e-65	3	52822921	trans	O60939	11	118032666	118047388	Egil Ferkingstad, et al_O60939	35559
Egil Ferkingstad, et al	rs6602268	G	A	0.034	1.29	0.164035	3.72e-15	10	7764233	trans	O60939	11	118032666	118047388	Egil Ferkingstad, et al_O60939	35559
Egil Ferkingstad, et al	rs1873388	A	G	0.3607	0.08	0.00852451	6.31e-21	3	126228953	trans	O60939	11	118032666	118047388	Egil Ferkingstad, et al_O60939	35559
Egil Ferkingstad, et al	rs2099684	G	A	0.3089	0.41	0.0106584	1e-200	1	161500130	cis	O75015	1	161592986	161601753	Egil Ferkingstad, et al_O75015	35559
Egil Ferkingstad, et al	rs58102398	G	A	0.1966	0.13	0.0100563	3.16e-38	14	66250157	trans	O75015	1	161592986	161601753	Egil Ferkingstad, et al_O75015	35559
Egil Ferkingstad, et al	rs3088145	T	C	0.4054	0.06	0.00811343	1.41e-13	14	106170357	trans	O75015	1	161592986	161601753	Egil Ferkingstad, et al_O75015	35559
Egil Ferkingstad, et al	rs12350739	G	A	0.3954	-0.05	0.00825894	1.41e-09	9	16885017	trans	O75015	1	161592986	161601753	Egil Ferkingstad, et al_O75015	35559
Egil Ferkingstad, et al	rs3557	G	T	0.1083	-0.1	0.0145508	6.31e-12	1	161188893	cis	O75015	1	161592986	161601753	Egil Ferkingstad, et al_O75015	35559
Egil Ferkingstad, et al	rs2028392	A	T	0.4588	-0.11	0.00803346	1.12e-42	3	98486551	trans	O75015	1	161592986	161601753	Egil Ferkingstad, et al_O75015	35559
Karsten Suhre, et al	rs10919544	C	T	0.38	0.477	0.042	3.5e-28	1	161508763	cis	O75015	1	161592986	161601753	Karsten Suhre, et al_O75015	997
Egil Ferkingstad, et al	rs61989037	T	C	0.016	0.32	0.0330383	3.47e-22	14	65801099	trans	O75015	1	161592986	161601753	Egil Ferkingstad, et al_O75015	35559
Egil Ferkingstad, et al	rs7789913	T	C	0.3694	-0.08	0.00819807	1.7e-22	7	50352695	trans	O75015	1	161592986	161601753	Egil Ferkingstad, et al_O75015	35559
Egil Ferkingstad, et al	rs7207683	A	G	0.3281	0.06	0.00949497	2.63e-10	17	74486343	trans	O75015	1	161592986	161601753	Egil Ferkingstad, et al_O75015	35559
Egil Ferkingstad, et al	rs509227	A	C	0.4996	-0.07	0.00822552	1.74e-17	6	10535591	trans	O75015	1	161592986	161601753	Egil Ferkingstad, et al_O75015	35559
Benjamin B. Sun, et al	rs10919543	G	A	0.324	0.44	0.03	3.2e-67	1	161508617	cis	O75015	1	161592986	161601753	Benjamin B. Sun, et al_O75015	3301
Egil Ferkingstad, et al	rs6866614	A	G	0.3881	0.06	0.00842955	1.1e-12	5	131787137	trans	O75015	1	161592986	161601753	Egil Ferkingstad, et al_O75015	35559
Egil Ferkingstad, et al	rs9420589	T	G	0.4533	0.06	0.00800808	6.76e-14	10	94450233	trans	O75015	1	161592986	161601753	Egil Ferkingstad, et al_O75015	35559
Egil Ferkingstad, et al	rs73062686	A	G	0.107	-0.11	0.011682	4.68e-21	19	54674478	cis	O75022	19	54720147	54746602	Egil Ferkingstad, et al_O75022	35559
Egil Ferkingstad, et al	rs3745410	G	A	0.0662	1.64	0.0426335	1e-200	19	54720896	cis	O75022	19	54720147	54746602	Egil Ferkingstad, et al_O75022	35559
Egil Ferkingstad, et al	rs11668526	C	T	0.4026	0.7	0.0181972	1e-200	19	54749060	cis	O75022	19	54720147	54746602	Egil Ferkingstad, et al_O75022	35559
Egil Ferkingstad, et al	rs6703791	C	T	0.1876	0.07	0.0114924	1.12e-09	1	117122130	cis	O75054	1	117117031	117210375	Egil Ferkingstad, et al_O75054	35559
Egil Ferkingstad, et al	rs143770903	A	C	0.0193	0.27	0.0298714	1.58e-19	1	117119735	cis	O75054	1	117117031	117210375	Egil Ferkingstad, et al_O75054	35559
Egil Ferkingstad, et al	rs4672497	G	C	0.2495	0.11	0.0098053	3.31e-29	2	62523565	trans	O75063	1	178994939	179045697	Egil Ferkingstad, et al_O75063	35559
Egil Ferkingstad, et al	rs13013036	T	C	0.3306	-0.06	0.00911735	4.68e-11	2	62375013	trans	O75063	1	178994939	179045697	Egil Ferkingstad, et al_O75063	35559
Egil Ferkingstad, et al	rs174528	C	T	0.4058	0.05	0.00772746	9.77e-11	11	61543499	trans	O75063	1	178994939	179045697	Egil Ferkingstad, et al_O75063	35559
Egil Ferkingstad, et al	rs67498652	T	G	0.3794	0.09	0.00850194	3.47e-26	1	178995500	cis	O75063	1	178994939	179045697	Egil Ferkingstad, et al_O75063	35559
Benjamin B. Sun, et al	rs1921673	G	A	0.685	0.43	0.03	3.2e-64	2	207324282	cis	O75077	2	207308263	207485851	Benjamin B. Sun, et al_O75077	3301
Egil Ferkingstad, et al	rs114051435	G	T	0.0258	-0.23	0.0245525	7.41e-21	2	207152278	cis	O75077	2	207308263	207485851	Egil Ferkingstad, et al_O75077	35559
Egil Ferkingstad, et al	rs1448903	G	A	0.0981	0.63	0.0163775	1e-200	2	207308961	cis	O75077	2	207308263	207485851	Egil Ferkingstad, et al_O75077	35559
Egil Ferkingstad, et al	rs7598482	T	C	0.3423	-0.25	0.00819579	1e-200	2	207340139	cis	O75077	2	207308263	207485851	Egil Ferkingstad, et al_O75077	35559
Egil Ferkingstad, et al	rs1294437	T	C	0.3086	0.05	0.0079214	2.75e-10	6	6749789	trans	O75077	2	207308263	207485851	Egil Ferkingstad, et al_O75077	35559
Egil Ferkingstad, et al	rs13417396	A	G	0.0395	0.3	0.0206912	1.23e-47	2	3679424	trans	O75078	17	42836399	42859214	Egil Ferkingstad, et al_O75078	35559
Egil Ferkingstad, et al	rs12572683	G	A	0.2564	-0.08	0.00901026	6.76e-19	10	7652421	trans	O75078	17	42836399	42859214	Egil Ferkingstad, et al_O75078	35559
Benjamin B. Sun, et al	rs13402475	G	C	0.808	-0.34	0.03	3.9e-26	2	3639909	trans	O75078	17	42836399	42859214	Benjamin B. Sun, et al_O75078	3301
Egil Ferkingstad, et al	rs12763796	A	G	0.2504	-0.09	0.00888663	4.17e-24	10	7695768	trans	O75078	17	42836399	42859214	Egil Ferkingstad, et al_O75078	35559
Egil Ferkingstad, et al	rs56201169	G	C	0.1997	0.22	0.00995945	3.98e-108	14	94755307	trans	O75094	5	168088745	168728133	Egil Ferkingstad, et al_O75094	35559
Egil Ferkingstad, et al	rs187104477	T	C	0.0363	-0.25	0.0211271	2.63e-32	1	150349942	trans	O75094	5	168088745	168728133	Egil Ferkingstad, et al_O75094	35559
Egil Ferkingstad, et al	rs2306029	T	C	0.4455	0.42	0.0109183	1e-200	11	46893108	cis	O75096	11	46878419	46940193	Egil Ferkingstad, et al_O75096	35559
Egil Ferkingstad, et al	rs6840113	A	G	0.3814	0.06	0.00842955	1.1e-12	4	121936507	trans	O75096	11	46878419	46940193	Egil Ferkingstad, et al_O75096	35559
Egil Ferkingstad, et al	rs62061425	G	A	0.2163	0.07	0.00949715	1.7e-13	17	7073091	trans	O75096	11	46878419	46940193	Egil Ferkingstad, et al_O75096	35559
Egil Ferkingstad, et al	rs7850844	A	G	0.0509	-0.12	0.0177868	1.51e-11	9	139840543	trans	O75096	11	46878419	46940193	Egil Ferkingstad, et al_O75096	35559
Egil Ferkingstad, et al	rs34230945	G	A	0.0343	0.17	0.0211269	8.51e-16	17	40996656	cis	O75106	17	40996617	41002724	Egil Ferkingstad, et al_O75106	35559
Egil Ferkingstad, et al	rs56124762	G	A	0.254	-0.08	0.00922566	4.27e-18	21	45658474	cis	O75144	21	45642874	45660849	Egil Ferkingstad, et al_O75144	35559
Benjamin B. Sun, et al	rs11558819	T	C	0.269	-0.58	0.03	3.5e-108	21	45656774	cis	O75144	21	45642874	45660849	Benjamin B. Sun, et al_O75144	3301
Egil Ferkingstad, et al	rs12668458	C	T	0.4385	0.05	0.0079214	2.75e-10	7	157145474	cis	O75190	7	157128075	157210133	Egil Ferkingstad, et al_O75190	35559
Egil Ferkingstad, et al	rs4148325	T	C	0.3195	0.08	0.00834514	9.12e-22	2	234673309	trans	O75324	16	11762270	11773015	Egil Ferkingstad, et al_O75324	35559
Egil Ferkingstad, et al	rs78994380	A	C	0.1125	-0.13	0.013246	9.77e-23	15	74692412	cis	O75326	15	74701630	74726808	Egil Ferkingstad, et al_O75326	35559
Egil Ferkingstad, et al	rs3864105	A	G	0.435	0.13	0.00864504	4.17e-51	3	186656535	trans	O75326	15	74701630	74726808	Egil Ferkingstad, et al_O75326	35559
Egil Ferkingstad, et al	rs607268	C	T	0.3389	-0.1	0.00884355	1.2e-29	1	57379672	trans	O75340	5	271736	353971	Egil Ferkingstad, et al_O75340	35559
Egil Ferkingstad, et al	rs62330028	A	G	0.0422	0.14	0.021013	2.69e-11	5	319157	cis	O75340	5	271736	353971	Egil Ferkingstad, et al_O75340	35559
Egil Ferkingstad, et al	rs174536	C	A	0.3909	-0.08	0.00921174	3.8e-18	11	61551927	trans	O75347	5	76986991	77164604	Egil Ferkingstad, et al_O75347	35559
Egil Ferkingstad, et al	rs6050446	A	G	0.0316	-0.34	0.0235193	2.29e-47	20	25195509	cis	O75354	20	25176329	25207365	Egil Ferkingstad, et al_O75354	35559
Egil Ferkingstad, et al	rs113768127	C	T	0.0547	-0.91	0.0236564	1e-200	14	74467839	cis	O75356	14	74424713	74486102	Egil Ferkingstad, et al_O75356	35559
Egil Ferkingstad, et al	rs9302635	C	T	0.1984	0.07	0.0106703	5.37e-11	16	72144174	trans	O75356	14	74424713	74486102	Egil Ferkingstad, et al_O75356	35559
Arthur Gilly, et al	rs73301485	C	T	0.077	-0.637	0.049	4.59e-39	14	74468643	cis	O75356	14	74424713	74486102	Arthur Gilly, et al_O75356	1407
Benjamin B. Sun, et al	rs57731447	A	G	0.059	-0.97	0.05	7.8e-87	14	74487521	cis	O75356	14	74424713	74486102	Benjamin B. Sun, et al_O75356	3301
Egil Ferkingstad, et al	rs7236989	T	C	0.3718	0.05	0.00776513	1.2e-10	18	57010453	trans	O75356	14	74424713	74486102	Egil Ferkingstad, et al_O75356	35559
Egil Ferkingstad, et al	rs10843403	T	C	0.3644	-0.07	0.00811178	6.17e-18	12	29540309	trans	O75356	14	74424713	74486102	Egil Ferkingstad, et al_O75356	35559
Karsten Suhre, et al	rs17094448	G	A	0.07	-1.339	0.076	1.2e-60	14	74440119	cis	O75356	14	74424713	74486102	Karsten Suhre, et al_O75356	997
Egil Ferkingstad, et al	rs4547811	C	T	0.1627	0.07	0.0103449	1.32e-11	4	146794621	trans	O75381	1	10532345	10690815	Egil Ferkingstad, et al_O75381	35559
Egil Ferkingstad, et al	rs4503880	T	C	0.2179	0.07	0.00946959	1.45e-13	18	56084054	trans	O75381	1	10532345	10690815	Egil Ferkingstad, et al_O75381	35559
Egil Ferkingstad, et al	rs35717222	A	G	0.1831	-0.14	0.0106803	2.95e-39	11	6483763	cis	O75382	11	6469843	6495689	Egil Ferkingstad, et al_O75382	35559
Egil Ferkingstad, et al	rs2276265	C	T	0.3462	-0.12	0.00858018	1.91e-44	11	134047243	trans	O75436	10	70883268	70932617	Egil Ferkingstad, et al_O75436	35559
Egil Ferkingstad, et al	rs10998638	C	G	0.2382	-0.18	0.00925031	2.45e-84	10	70961105	cis	O75436	10	70883268	70932617	Egil Ferkingstad, et al_O75436	35559
Egil Ferkingstad, et al	rs4145488	A	T	0.2147	-0.07	0.0103398	1.29e-11	14	106934808	trans	O75446	4	174291120	174298683	Egil Ferkingstad, et al_O75446	35559
Egil Ferkingstad, et al	rs60255715	G	C	0.052	0.11	0.0174765	3.09e-10	19	18772801	cis	O75462	19	18683030	18718551	Egil Ferkingstad, et al_O75462	35559
Egil Ferkingstad, et al	rs7246833	G	C	0.2157	0.26	0.00952859	6.17e-164	19	18715082	cis	O75462	19	18683030	18718551	Egil Ferkingstad, et al_O75462	35559
Egil Ferkingstad, et al	rs11264535	C	G	0.2921	-0.07	0.00883338	2.29e-15	1	156722424	trans	O75475	9	15464064	15511017	Egil Ferkingstad, et al_O75475	35559
Egil Ferkingstad, et al	rs2303147	T	C	0.1616	0.18	0.010587	7.94e-65	19	49143025	cis	O75493	19	49141199	49149569	Egil Ferkingstad, et al_O75493	35559
Egil Ferkingstad, et al	rs700363	A	G	0.0899	-0.17	0.0135381	3.63e-36	13	77575396	cis	O75503	13	77564795	77576652	Egil Ferkingstad, et al_O75503	35559
Egil Ferkingstad, et al	rs652534	C	T	0.3683	0.06	0.00854462	2.19e-12	11	126179519	trans	O75509	6	47199268	47277641	Egil Ferkingstad, et al_O75509	35559
Egil Ferkingstad, et al	rs6458555	A	G	0.3517	0.11	0.0082863	3.24e-40	6	47277569	cis	O75509	6	47199268	47277641	Egil Ferkingstad, et al_O75509	35559
Egil Ferkingstad, et al	rs7748496	C	T	0.4074	0.07	0.00823586	1.91e-17	6	47114950	cis	O75509	6	47199268	47277641	Egil Ferkingstad, et al_O75509	35559
Egil Ferkingstad, et al	rs634698	A	T	0.2904	-0.43	0.0111783	1e-200	6	4114247	cis	O75521	6	4115923	4135831	Egil Ferkingstad, et al_O75521	35559
Benjamin B. Sun, et al	rs8102493	C	T	0.333	-0.22	0.03	5.1e-17	19	46530389	cis	O75594	19	46522411	46526323	Benjamin B. Sun, et al_O75594	3301
Egil Ferkingstad, et al	rs1043160	A	G	0.3482	-0.08	0.00884587	1.51e-19	2	220037756	trans	O75594	19	46522411	46526323	Egil Ferkingstad, et al_O75594	35559
Egil Ferkingstad, et al	rs2072563	A	G	0.3186	-0.19	0.00865325	7.41e-107	19	46526648	cis	O75594	19	46522411	46526323	Egil Ferkingstad, et al_O75594	35559
Benjamin B. Sun, et al	rs13093385	T	A	0.295	-0.64	0.02	9.8e-154	3	49710479	trans	O75626	6	106534195	106557814	Benjamin B. Sun, et al_O75626	3301
Egil Ferkingstad, et al	rs78452229	C	T	0.0493	-0.16	0.0193618	1.41e-16	1	167517829	cis	O75629	1	167498914	167523004	Egil Ferkingstad, et al_O75629	35559
Benjamin B. Sun, et al	rs7513428	C	T	0.836	-0.31	0.03	1.4e-20	1	167515272	cis	O75629	1	167498914	167523004	Benjamin B. Sun, et al_O75629	3301
Egil Ferkingstad, et al	rs545652852	A	G	0.1363	0.08	0.0127391	3.39e-10	10	17811100	trans	O75629	1	167498914	167523004	Egil Ferkingstad, et al_O75629	35559
Egil Ferkingstad, et al	rs7513428	T	C	0.1535	0.22	0.0114428	2.24e-82	1	167515272	cis	O75629	1	167498914	167523004	Egil Ferkingstad, et al_O75629	35559
Egil Ferkingstad, et al	rs11111026	T	G	0.198	-0.38	0.0103471	1e-200	12	102192803	trans	O75629	1	167498914	167523004	Egil Ferkingstad, et al_O75629	35559
Egil Ferkingstad, et al	rs66870143	C	T	0.1083	-0.16	0.0124627	1e-37	12	102088284	trans	O75629	1	167498914	167523004	Egil Ferkingstad, et al_O75629	35559
Egil Ferkingstad, et al	rs34894639	T	C	0.2311	-0.08	0.00998766	1.15e-15	3	135798658	trans	O75629	1	167498914	167523004	Egil Ferkingstad, et al_O75629	35559
Egil Ferkingstad, et al	rs10431453	A	G	0.143	-0.31	0.0114605	3.89e-161	12	102133391	trans	O75629	1	167498914	167523004	Egil Ferkingstad, et al_O75629	35559
Egil Ferkingstad, et al	rs3774275	G	A	0.3111	0.07	0.0092683	4.27e-14	3	186965268	trans	O75636	1	27695603	27701315	Egil Ferkingstad, et al_O75636	35559
Egil Ferkingstad, et al	rs72550870	C	T	0.0514	-0.3	0.0178199	1.35e-63	1	11106666	trans	O75636	1	27695603	27701315	Egil Ferkingstad, et al_O75636	35559
Egil Ferkingstad, et al	rs9298506	G	A	0.2405	0.19	0.00959125	2.45e-87	8	55437524	trans	O75636	1	27695603	27701315	Egil Ferkingstad, et al_O75636	35559
Egil Ferkingstad, et al	rs7873100	G	C	0.261	-0.07	0.00982571	1.05e-12	9	137856843	trans	O75636	1	27695603	27701315	Egil Ferkingstad, et al_O75636	35559
Egil Ferkingstad, et al	rs9965948	G	T	0.4049	0.06	0.00874721	6.92e-12	18	60201864	trans	O75636	1	27695603	27701315	Egil Ferkingstad, et al_O75636	35559
Egil Ferkingstad, et al	rs1926446	C	A	0.2432	0.09	0.00993228	1.29e-19	13	46629995	trans	O75674	17	52976748	53039310	Egil Ferkingstad, et al_O75674	35559
Benjamin B. Sun, et al	rs45446698	G	T	0.041	-1.11	0.06	4.7e-74	7	99332948	trans	O75771	17	33426811	33448541	Benjamin B. Sun, et al_O75771	3301
Benjamin B. Sun, et al	rs6838228	G	A	0.64	0.27	0.03	2.3e-20	4	69453239	trans	O75771	17	33426811	33448541	Benjamin B. Sun, et al_O75771	3301
Egil Ferkingstad, et al	rs1108301	A	G	0.3926	0.05	0.00804958	5.25e-10	3	47029426	trans	O75771	17	33426811	33448541	Egil Ferkingstad, et al_O75771	35559
Egil Ferkingstad, et al	rs45446698	G	T	0.0592	-0.31	0.0170872	1.48e-73	7	99332948	trans	O75771	17	33426811	33448541	Egil Ferkingstad, et al_O75771	35559
Egil Ferkingstad, et al	rs148328786	G	A	0.0481	0.15	0.0187269	1.15e-15	22	40342993	cis	O75791	22	40297086	40369725	Egil Ferkingstad, et al_O75791	35559
Egil Ferkingstad, et al	rs6980715	T	C	0.0541	0.11	0.0174468	2.88e-10	8	52538985	trans	O75815	1	94027347	94312706	Egil Ferkingstad, et al_O75815	35559
Karsten Suhre, et al	rs9901901	C	T	0.48	0.32	0.043	1.3e-13	17	26610513	trans	O75815	1	94027347	94312706	Karsten Suhre, et al_O75815	997
Egil Ferkingstad, et al	rs8050367	G	A	0.2832	-0.07	0.00910702	1.51e-14	16	75313258	trans	O75815	1	94027347	94312706	Egil Ferkingstad, et al_O75815	35559
Egil Ferkingstad, et al	rs11702672	A	G	0.1442	0.31	0.01167	1.78e-155	21	37529310	cis	O75828	21	37507210	37518864	Egil Ferkingstad, et al_O75828	35559
Benjamin B. Sun, et al	rs1028997	A	G	0.376	-0.76	0.02	1e-200	21	37532222	cis	O75828	21	37507210	37518864	Benjamin B. Sun, et al_O75828	3301
Egil Ferkingstad, et al	rs113596566	T	C	0.0143	-0.32	0.0326907	1.26e-22	21	37546276	cis	O75828	21	37507210	37518864	Egil Ferkingstad, et al_O75828	35559
Egil Ferkingstad, et al	rs12897422	A	G	0.1337	-0.14	0.0121403	9.12e-31	14	24033027	cis	O75843	14	24028774	24037279	Egil Ferkingstad, et al_O75843	35559
Egil Ferkingstad, et al	rs140983547	T	C	0.0102	-0.62	0.042213	7.76e-49	14	24035079	cis	O75843	14	24028774	24037279	Egil Ferkingstad, et al_O75843	35559
Egil Ferkingstad, et al	rs73070958	T	C	0.0598	-0.36	0.0166655	1.74e-103	2	209116049	cis	O75874	2	209100951	209130798	Egil Ferkingstad, et al_O75874	35559
Egil Ferkingstad, et al	rs34599179	C	T	0.0076	-1.07	0.0468385	1.66e-115	2	209108301	cis	O75874	2	209100951	209130798	Egil Ferkingstad, et al_O75874	35559
Egil Ferkingstad, et al	rs11264230	T	G	0.4595	0.06	0.00898281	2.4e-11	1	154608418	trans	O75882	20	3451687	3631769	Egil Ferkingstad, et al_O75882	35559
Egil Ferkingstad, et al	rs709016	T	C	0.0692	-0.46	0.0157996	2.34e-186	20	3579169	cis	O75882	20	3451687	3631769	Egil Ferkingstad, et al_O75882	35559
Benjamin B. Sun, et al	rs4259951	A	C	0.706	-0.24	0.03	1.7e-16	14	107172874	trans	O75899	9	101050391	101471479	Benjamin B. Sun, et al_O75899	3301
Egil Ferkingstad, et al	rs546575	T	G	0.3939	0.05	0.00766181	6.76e-11	18	33749672	trans	O75899	9	101050391	101471479	Egil Ferkingstad, et al_O75899	35559
Egil Ferkingstad, et al	rs2105997	T	A	0.1891	0.09	0.0120805	9.33e-14	14	107209226	trans	O75899	9	101050391	101471479	Egil Ferkingstad, et al_O75899	35559
Egil Ferkingstad, et al	rs4266889	A	G	0.3224	-0.15	0.00871457	2.14e-66	1	207305670	trans	O75973	17	43037061	43045439	Egil Ferkingstad, et al_O75973	35559
Egil Ferkingstad, et al	rs4336251	C	T	0.4339	0.05	0.00778204	1.32e-10	4	121727876	trans	O75973	17	43037061	43045439	Egil Ferkingstad, et al_O75973	35559
Egil Ferkingstad, et al	rs12248841	C	T	0.4182	-0.08	0.00837844	1.32e-21	10	131945252	cis	O76003	10	131934663	131982785	Egil Ferkingstad, et al_O76003	35559
Egil Ferkingstad, et al	rs875063	C	A	0.2811	-0.08	0.00841214	1.91e-21	2	111813085	trans	O76036	19	55417508	55427508	Egil Ferkingstad, et al_O76036	35559
Egil Ferkingstad, et al	rs2278428	C	A	0.1003	-0.44	0.0130839	1e-200	19	55418054	cis	O76036	19	55417508	55427508	Egil Ferkingstad, et al_O76036	35559
Benjamin B. Sun, et al	rs2278428	C	A	0.081	-0.36	0.04	1.1e-15	19	55418054	cis	O76036	19	55417508	55427508	Benjamin B. Sun, et al_O76036	3301
Egil Ferkingstad, et al	rs11240503	A	G	0.3266	-0.06	0.00796325	4.9e-14	1	205484073	trans	O76038	6	25652464	25702011	Egil Ferkingstad, et al_O76038	35559
Egil Ferkingstad, et al	rs6859236	G	A	0.4881	0.07	0.00811425	6.31e-18	5	150535644	trans	O76038	6	25652464	25702011	Egil Ferkingstad, et al_O76038	35559
Egil Ferkingstad, et al	rs7480143	T	C	0.1139	0.08	0.0119953	2.57e-11	11	2225023	trans	O76038	6	25652464	25702011	Egil Ferkingstad, et al_O76038	35559
Egil Ferkingstad, et al	rs56905341	C	T	0.1988	-0.14	0.0108612	5.13e-38	4	120576818	cis	O76074	4	120415550	120550146	Egil Ferkingstad, et al_O76074	35559
Karsten Suhre, et al	rs4834770	A	G	0.43	-0.314	0.045	3.6e-12	4	120241849	cis	O76074	4	120415550	120550146	Karsten Suhre, et al_O76074	997
Egil Ferkingstad, et al	rs1061098	T	C	0.3364	-0.15	0.00928587	1.07e-58	20	43356156	cis	O76076	20	43343485	43357150	Egil Ferkingstad, et al_O76076	35559
Egil Ferkingstad, et al	rs11086936	G	C	0.3357	0.23	0.00888782	1.17e-147	20	43331807	cis	O76076	20	43343485	43357150	Egil Ferkingstad, et al_O76076	35559
Egil Ferkingstad, et al	rs2256952	C	T	0.2575	0.09	0.00949961	2.69e-21	20	44019807	trans	O76095	1	153946745	153950164	Egil Ferkingstad, et al_O76095	35559
Karsten Suhre, et al	rs6050091	A	G	0.02	1.072	0.155	7.5e-12	20	24873553	cis	O76096	20	24929866	24940564	Karsten Suhre, et al_O76096	997
Karsten Suhre, et al	rs6138458	A	G	0.23	-0.763	0.047	7.6e-53	20	24973769	cis	O76096	20	24929866	24940564	Karsten Suhre, et al_O76096	997
Egil Ferkingstad, et al	rs113422568	A	G	0.2636	0.08	0.00962034	9.12e-17	10	104337938	trans	O76096	20	24929866	24940564	Egil Ferkingstad, et al_O76096	35559
Egil Ferkingstad, et al	rs73112274	A	G	0.0722	-0.56	0.0153572	1e-200	20	24929696	cis	O76096	20	24929866	24940564	Egil Ferkingstad, et al_O76096	35559
Egil Ferkingstad, et al	rs142751091	G	C	0.238	-0.68	0.0176773	1e-200	20	24906861	cis	O76096	20	24929866	24940564	Egil Ferkingstad, et al_O76096	35559
Egil Ferkingstad, et al	rs41308619	C	A	0.0127	1.36	0.035502	1e-200	20	25003705	cis	O76096	20	24929866	24940564	Egil Ferkingstad, et al_O76096	35559
Egil Ferkingstad, et al	rs79047971	T	C	0.0206	0.17	0.0269785	2.95e-10	20	24942957	cis	O76096	20	24929866	24940564	Egil Ferkingstad, et al_O76096	35559
Egil Ferkingstad, et al	rs2438150	C	T	0.4723	0.64	0.0166375	1e-200	5	122199196	trans	O94760	1	85784164	86043933	Egil Ferkingstad, et al_O94760	35559
Egil Ferkingstad, et al	rs4698746	A	G	0.2963	0.06	0.0095982	4.07e-10	4	110599377	trans	O94766	11	62382768	62389647	Egil Ferkingstad, et al_O94766	35559
Benjamin B. Sun, et al	rs12794886	C	G	0.707	0.44	0.03	8.3e-63	11	62383715	cis	O94766	11	62382768	62389647	Benjamin B. Sun, et al_O94766	3301
Benjamin B. Sun, et al	rs4316475	A	G	0.922	-0.39	0.05	2.5e-16	11	99051522	cis	O94779	11	98891683	100229616	Benjamin B. Sun, et al_O94779	3301
Egil Ferkingstad, et al	rs10892747	A	G	0.308	0.13	0.00850812	1.05e-52	11	98935839	cis	O94779	11	98891683	100229616	Egil Ferkingstad, et al_O94779	35559
Egil Ferkingstad, et al	rs35899856	T	C	0.0977	0.16	0.0135679	4.27e-32	11	99910027	cis	O94779	11	98891683	100229616	Egil Ferkingstad, et al_O94779	35559
Karsten Suhre, et al	rs1461672	T	C	0.06	0.734	0.082	2.2e-18	11	99175378	cis	O94779	11	98891683	100229616	Karsten Suhre, et al_O94779	997
Egil Ferkingstad, et al	rs2199562	A	C	0.3265	-0.08	0.00813983	8.51e-23	11	97606257	trans	O94779	11	98891683	100229616	Egil Ferkingstad, et al_O94779	35559
Robert F. Hillary, et al	rs1461674	T	G	0.08	0.67	0.1	1.7e-12	11	99180043	cis	O94779	11	98891683	100229616	Robert F. Hillary, et al_O94779	750
Egil Ferkingstad, et al	rs215226	G	A	0.4175	0.05	0.00810164	6.76e-10	12	591300	trans	O94813	4	20254883	20622184	Egil Ferkingstad, et al_O94813	35559
Egil Ferkingstad, et al	rs374071816	A	T	0.074	-0.1	0.0163879	1.05e-09	6	161103805	trans	O94813	4	20254883	20622184	Egil Ferkingstad, et al_O94813	35559
Egil Ferkingstad, et al	rs16854533	A	G	0.1015	0.24	0.0132901	6.76e-73	1	204821164	cis	O94856	1	204797779	204991950	Egil Ferkingstad, et al_O94856	35559
Benjamin B. Sun, et al	rs6667532	G	A	0.105	0.82	0.04	4.1e-100	1	204948659	cis	O94856	1	204797779	204991950	Benjamin B. Sun, et al_O94856	3301
Benjamin B. Sun, et al	rs1926736	G	A	0.622	0.19	0.03	1.5e-12	10	17891705	trans	O94856	1	204797779	204991950	Benjamin B. Sun, et al_O94856	3301
Egil Ferkingstad, et al	rs1159798	A	C	0.211	-0.06	0.00936914	1.51e-10	10	54412493	cis	O94907	10	54074056	54077802	Egil Ferkingstad, et al_O94907	35559
Benjamin B. Sun, et al	rs1194673	A	G	0.632	0.18	0.03	2.8e-12	10	54141652	cis	O94907	10	54074056	54077802	Benjamin B. Sun, et al_O94907	3301
Egil Ferkingstad, et al	rs6480949	T	C	0.1204	0.1	0.0121865	2.29e-16	10	54435422	cis	O94907	10	54074056	54077802	Egil Ferkingstad, et al_O94907	35559
Egil Ferkingstad, et al	rs28638321	C	T	0.2354	-0.62	0.0161175	1e-200	15	69551170	cis	O94923	15	69452923	69564556	Egil Ferkingstad, et al_O94923	35559
Benjamin B. Sun, et al	rs11854180	T	G	0.769	0.83	0.02	1e-200	15	69559340	cis	O94923	15	69452923	69564556	Benjamin B. Sun, et al_O94923	3301
Egil Ferkingstad, et al	rs114464628	A	G	0.0443	-0.27	0.0190029	8.13e-46	5	148533724	cis	O94929	5	148521046	148640105	Egil Ferkingstad, et al_O94929	35559
Egil Ferkingstad, et al	rs186735625	T	C	0.0764	0.11	0.0159906	6.03e-12	7	28219956	trans	O94933	3	164904508	164914897	Egil Ferkingstad, et al_O94933	35559
Egil Ferkingstad, et al	rs79598313	T	C	0.0134	0.24	0.0355207	1.41e-11	1	27284913	trans	O94933	3	164904508	164914897	Egil Ferkingstad, et al_O94933	35559
Egil Ferkingstad, et al	rs62282372	G	C	0.1107	-0.5	0.0130841	1e-200	3	164911954	cis	O94933	3	164904508	164914897	Egil Ferkingstad, et al_O94933	35559
Egil Ferkingstad, et al	rs56292801	A	G	0.2544	0.07	0.0097266	6.17e-13	16	88535341	trans	O94933	3	164904508	164914897	Egil Ferkingstad, et al_O94933	35559
Egil Ferkingstad, et al	rs114097740	G	C	0.0163	0.34	0.0310665	7.08e-28	3	164916509	cis	O94933	3	164904508	164914897	Egil Ferkingstad, et al_O94933	35559
Egil Ferkingstad, et al	rs2474462	A	G	0.2919	0.06	0.00843331	1.12e-12	6	52620740	trans	O94933	3	164904508	164914897	Egil Ferkingstad, et al_O94933	35559
Egil Ferkingstad, et al	rs9462852	T	C	0.0588	-0.13	0.0174996	1.1e-13	6	42907327	trans	O94933	3	164904508	164914897	Egil Ferkingstad, et al_O94933	35559
Egil Ferkingstad, et al	rs36170987	T	G	0.4629	-0.07	0.00835493	5.37e-17	7	299850	trans	O94933	3	164904508	164914897	Egil Ferkingstad, et al_O94933	35559
Egil Ferkingstad, et al	rs7482118	A	G	0.3424	0.06	0.00806684	1.02e-13	11	972603	cis	O94973	11	924894	1012239	Egil Ferkingstad, et al_O94973	35559
Maik Pietzner, et al	rs7396063	A	G	0.0296	0.2507	0.0389	1.13e-10	11	940631	cis	O94973	11	924894	1012239	Maik Pietzner, et al_O94973	10708
Egil Ferkingstad, et al	rs137867888	C	G	0.0196	0.19	0.0284025	2.24e-11	1	9883449	cis	O94985	1	9789084	9884584	Egil Ferkingstad, et al_O94985	35559
Egil Ferkingstad, et al	rs114513597	A	G	0.0215	-0.48	0.0275702	6.92e-68	1	9829664	cis	O94985	1	9789084	9884584	Egil Ferkingstad, et al_O94985	35559
Egil Ferkingstad, et al	rs150943878	T	C	0.0085	2.36	0.0613506	1e-200	1	9804315	cis	O94985	1	9789084	9884584	Egil Ferkingstad, et al_O94985	35559
Egil Ferkingstad, et al	rs4502088	T	A	0.4386	-0.11	0.00845838	1.15e-38	13	89254892	trans	O94991	13	88324870	88331871	Egil Ferkingstad, et al_O94991	35559
Egil Ferkingstad, et al	rs9588027	T	C	0.0155	0.23	0.0320569	7.24e-13	13	89274698	trans	O94991	13	88324870	88331871	Egil Ferkingstad, et al_O94991	35559
Egil Ferkingstad, et al	rs9523380	A	G	0.2153	0.12	0.00972716	5.75e-35	13	87446187	trans	O94991	13	88324870	88331871	Egil Ferkingstad, et al_O94991	35559
Egil Ferkingstad, et al	rs12877225	A	G	0.2563	-0.14	0.00967594	1.91e-47	13	88647385	cis	O94991	13	88324870	88331871	Egil Ferkingstad, et al_O94991	35559
Egil Ferkingstad, et al	rs4792858	C	A	0.3038	0.09	0.00901379	1.78e-23	17	43244700	cis	O94992	17	43224684	43229468	Egil Ferkingstad, et al_O94992	35559
Egil Ferkingstad, et al	rs8028182	T	G	0.1657	0.15	0.0107077	1.38e-44	15	75718669	cis	O95149	15	75890424	75918810	Egil Ferkingstad, et al_O95149	35559
Egil Ferkingstad, et al	rs56339337	G	A	0.133	-0.07	0.011444	9.55e-10	9	117560960	cis	O95150	9	117546915	117568406	Egil Ferkingstad, et al_O95150	35559
Egil Ferkingstad, et al	rs12094043	G	A	0.3468	-0.23	0.00850165	3.47e-161	1	19571876	cis	O95154	1	19609052	19615744	Egil Ferkingstad, et al_O95154	35559
Egil Ferkingstad, et al	rs10750096	C	A	0.0685	-0.3	0.0158723	1.12e-79	11	116656788	trans	O95156	2	139428342	139537918	Egil Ferkingstad, et al_O95156	35559
Egil Ferkingstad, et al	rs55881728	A	G	0.4128	0.08	0.00801776	1.91e-23	2	204306356	trans	O95156	2	139428342	139537918	Egil Ferkingstad, et al_O95156	35559
Egil Ferkingstad, et al	rs1800775	C	A	0.4928	-0.09	0.00804592	4.79e-29	16	56995236	trans	O95156	2	139428342	139537918	Egil Ferkingstad, et al_O95156	35559
Egil Ferkingstad, et al	rs75542613	A	G	0.0866	0.1	0.0140681	1.17e-12	11	116679155	trans	O95156	2	139428342	139537918	Egil Ferkingstad, et al_O95156	35559
Egil Ferkingstad, et al	rs2740488	C	A	0.2598	-0.06	0.00886706	1.32e-11	9	107661742	trans	O95156	2	139428342	139537918	Egil Ferkingstad, et al_O95156	35559
Egil Ferkingstad, et al	rs887829	T	C	0.3195	0.06	0.00829018	4.57e-13	2	234668570	trans	O95156	2	139428342	139537918	Egil Ferkingstad, et al_O95156	35559
Egil Ferkingstad, et al	rs2606731	A	C	0.2943	-0.09	0.00842169	1.17e-26	3	11291615	trans	O95166	17	7143333	7146089	Egil Ferkingstad, et al_O95166	35559
Egil Ferkingstad, et al	rs7601000	T	A	0.2267	-0.06	0.00976817	8.13e-10	2	242610773	trans	O95166	17	7143333	7146089	Egil Ferkingstad, et al_O95166	35559
Egil Ferkingstad, et al	rs11702475	T	C	0.4725	0.07	0.00784111	4.37e-19	21	42857568	trans	O95185	4	96083655	96470357	Egil Ferkingstad, et al_O95185	35559
Benjamin B. Sun, et al	rs57091121	T	A	0.337	0.27	0.03	1.9e-25	4	96444053	cis	O95185	4	96083655	96470357	Benjamin B. Sun, et al_O95185	3301
Egil Ferkingstad, et al	rs264299	C	T	0.3102	-0.15	0.00877045	1.41e-65	4	96527532	cis	O95185	4	96083655	96470357	Egil Ferkingstad, et al_O95185	35559
Egil Ferkingstad, et al	rs4380535	T	C	0.3607	-0.05	0.00782481	1.66e-10	4	96349407	cis	O95185	4	96083655	96470357	Egil Ferkingstad, et al_O95185	35559
Egil Ferkingstad, et al	rs8193003	T	C	0.4212	0.05	0.00812564	7.59e-10	9	135865496	trans	O95219	3	125165495	125239041	Egil Ferkingstad, et al_O95219	35559
Egil Ferkingstad, et al	rs141633808	A	G	0.0052	-0.43	0.0563113	2.24e-14	9	115628851	trans	O95219	3	125165495	125239041	Egil Ferkingstad, et al_O95219	35559
Egil Ferkingstad, et al	rs2645984	C	T	0.4244	-0.11	0.00855385	7.59e-38	9	115503042	trans	O95219	3	125165495	125239041	Egil Ferkingstad, et al_O95219	35559
Egil Ferkingstad, et al	rs56156922	C	T	0.3224	0.06	0.00919904	6.92e-11	16	56987369	trans	O95236	22	36536372	36562225	Egil Ferkingstad, et al_O95236	35559
Egil Ferkingstad, et al	rs132631	A	C	0.1707	-1	0.025996	1e-200	22	36542194	cis	O95236	22	36536372	36562225	Egil Ferkingstad, et al_O95236	35559
Egil Ferkingstad, et al	rs41290291	C	T	0.0031	-0.57	0.0731267	6.46e-15	10	7774317	trans	O95255	16	16242785	16317379	Egil Ferkingstad, et al_O95255	35559
Karsten Suhre, et al	rs6543140	T	G	0.3	0.485	0.046	1e-24	2	103074274	cis	O95256	2	103035149	103069025	Karsten Suhre, et al_O95256	997
Egil Ferkingstad, et al	rs4851010	T	A	0.3258	0.08	0.00835759	1.05e-21	2	103056127	cis	O95256	2	103035149	103069025	Egil Ferkingstad, et al_O95256	35559
Egil Ferkingstad, et al	rs35681564	A	G	0.2078	0.14	0.00996364	7.59e-45	19	43959388	cis	O95274	19	43964939	43969812	Egil Ferkingstad, et al_O95274	35559
Egil Ferkingstad, et al	rs9302635	C	T	0.1984	0.09	0.00982396	5.13e-20	16	72144174	trans	O95297	1	167690429	167761156	Egil Ferkingstad, et al_O95297	35559
Egil Ferkingstad, et al	rs73020480	A	G	0.2261	0.12	0.0096995	3.72e-35	19	17629172	cis	O95336	19	17622438	17632097	Egil Ferkingstad, et al_O95336	35559
Benjamin B. Sun, et al	rs2468789	G	T	0.974	-0.8	0.08	3e-25	11	18231749	trans	O95363	6	5261277	5771813	Benjamin B. Sun, et al_O95363	3301
Egil Ferkingstad, et al	rs1035376	G	A	0.1592	-0.22	0.010802	3.31e-92	5	118648250	cis	O95379	5	118604387	118735383	Egil Ferkingstad, et al_O95379	35559
Egil Ferkingstad, et al	rs7843546	T	C	0.2696	0.52	0.0135179	1e-200	8	134198301	cis	O95388	8	134203282	134242587	Egil Ferkingstad, et al_O95388	35559
Egil Ferkingstad, et al	rs684216	G	C	0.3103	0.22	0.0087985	5.5e-138	1	57403803	trans	O95388	8	134203282	134242587	Egil Ferkingstad, et al_O95388	35559
Benjamin B. Sun, et al	rs35472615	A	G	0.274	0.51	0.03	1.7e-84	8	134197537	cis	O95388	8	134203282	134242587	Benjamin B. Sun, et al_O95388	3301
Egil Ferkingstad, et al	rs652963	C	T	0.1654	-0.09	0.0110388	3.55e-16	11	32911737	trans	O95388	8	134203282	134242587	Egil Ferkingstad, et al_O95388	35559
Egil Ferkingstad, et al	rs16904832	A	G	0.2169	0.47	0.0122181	1e-200	8	134113137	cis	O95388	8	134203282	134242587	Egil Ferkingstad, et al_O95388	35559
Egil Ferkingstad, et al	rs2271872	G	C	0.4416	0.07	0.00841228	8.71e-17	9	139837990	trans	O95388	8	134203282	134242587	Egil Ferkingstad, et al_O95388	35559
Egil Ferkingstad, et al	rs1769758	T	G	0.4557	0.05	0.00814499	8.32e-10	10	80898969	trans	O95388	8	134203282	134242587	Egil Ferkingstad, et al_O95388	35559
Egil Ferkingstad, et al	rs41286852	A	G	0.0158	0.2	0.0323684	6.46e-10	1	57411779	trans	O95388	8	134203282	134242587	Egil Ferkingstad, et al_O95388	35559
Egil Ferkingstad, et al	rs3790457	C	T	0.3681	0.05	0.00810643	6.92e-10	1	156458840	trans	O95388	8	134203282	134242587	Egil Ferkingstad, et al_O95388	35559
Egil Ferkingstad, et al	rs116979383	A	G	0.0262	0.16	0.0255658	3.89e-10	8	134192963	cis	O95388	8	134203282	134242587	Egil Ferkingstad, et al_O95388	35559
Egil Ferkingstad, et al	rs12092641	C	T	0.0513	-0.13	0.0183295	1.32e-12	1	57426950	trans	O95388	8	134203282	134242587	Egil Ferkingstad, et al_O95388	35559
Benjamin B. Sun, et al	rs62217798	T	G	0.784	-0.22	0.03	1.4e-12	20	62347189	cis	O95407	20	62328021	62330037	Benjamin B. Sun, et al_O95407	3301
Egil Ferkingstad, et al	rs77420750	A	C	0.2985	0.06	0.00936914	1.51e-10	19	15979744	trans	O95429	8	38034051	38070819	Egil Ferkingstad, et al_O95429	35559
Egil Ferkingstad, et al	rs77289848	A	G	0.1007	0.08	0.0124175	1.17e-10	12	21360761	trans	O95429	8	38034051	38070819	Egil Ferkingstad, et al_O95429	35559
Egil Ferkingstad, et al	rs72786786	A	G	0.3107	0.08	0.00930761	8.32e-18	16	56985514	trans	O95445	6	31620193	31625987	Egil Ferkingstad, et al_O95445	35559
Benjamin B. Sun, et al	rs1803274	T	C	0.203	0.24	0.03	2.9e-15	3	165491280	trans	O95445	6	31620193	31625987	Benjamin B. Sun, et al_O95445	3301
Egil Ferkingstad, et al	rs1800961	T	C	0.046	-0.22	0.0201906	1.2e-27	20	43042364	trans	O95445	6	31620193	31625987	Egil Ferkingstad, et al_O95445	35559
Benjamin B. Sun, et al	rs11697677	G	A	0.254	-0.23	0.03	2.5e-16	20	43925554	cis	O95460	20	43922085	43937169	Benjamin B. Sun, et al_O95460	3301
Egil Ferkingstad, et al	rs9784191	G	A	0.2551	-0.25	0.00925606	1.15e-160	20	43939090	cis	O95460	20	43922085	43937169	Egil Ferkingstad, et al_O95460	35559
Egil Ferkingstad, et al	rs150440208	T	C	0.0149	-0.36	0.0344168	1.32e-25	11	46097890	trans	O95461	22	33558212	34318829	Egil Ferkingstad, et al_O95461	35559
Egil Ferkingstad, et al	rs3210587	A	G	0.3441	0.11	0.00830575	4.9e-40	22	34316077	cis	O95461	22	33558212	34318829	Egil Ferkingstad, et al_O95461	35559
Egil Ferkingstad, et al	rs2280329	C	T	0.3086	-0.16	0.00908946	2.34e-69	11	45931206	trans	O95461	22	33558212	34318829	Egil Ferkingstad, et al_O95461	35559
Egil Ferkingstad, et al	rs111959800	A	G	0.0351	0.14	0.022552	5.37e-10	19	49409026	trans	O95479	1	9294834	9331396	Egil Ferkingstad, et al_O95479	35559
Benjamin B. Sun, et al	rs10128781	C	T	0.289	0.28	0.03	8.5e-25	12	29520706	trans	O95479	1	9294834	9331396	Benjamin B. Sun, et al_O95479	3301
Egil Ferkingstad, et al	rs11121349	C	G	0.4211	-0.46	0.0119582	1e-200	1	9295794	cis	O95479	1	9294834	9331396	Egil Ferkingstad, et al_O95479	35559
Benjamin B. Sun, et al	rs34603401	C	A	0.15	0.76	0.03	1e-126	1	9305445	cis	O95479	1	9294834	9331396	Benjamin B. Sun, et al_O95479	3301
Egil Ferkingstad, et al	rs10184054	G	C	0.2444	0.07	0.00924996	3.8e-14	2	21203877	trans	O95479	1	9294834	9331396	Egil Ferkingstad, et al_O95479	35559
Egil Ferkingstad, et al	rs10843403	T	C	0.3644	-0.2	0.00846285	1.78e-123	12	29540309	trans	O95479	1	9294834	9331396	Egil Ferkingstad, et al_O95479	35559
Egil Ferkingstad, et al	rs6723921	A	G	0.3552	-0.08	0.00884095	1.45e-19	2	62531732	trans	O95498	6	133065009	133084598	Egil Ferkingstad, et al_O95498	35559
Egil Ferkingstad, et al	rs143098434	T	C	0.0096	-0.33	0.0408539	6.61e-16	6	133459899	cis	O95498	6	133065009	133084598	Egil Ferkingstad, et al_O95498	35559
Egil Ferkingstad, et al	rs6936594	T	C	0.0928	-0.4	0.0306831	7.59e-39	6	133075288	cis	O95498	6	133065009	133084598	Egil Ferkingstad, et al_O95498	35559
Egil Ferkingstad, et al	rs33980664	T	C	0.033	-0.82	0.0232433	1e-200	6	133073844	cis	O95498	6	133065009	133084598	Egil Ferkingstad, et al_O95498	35559
Egil Ferkingstad, et al	rs12450688	G	A	0.442	0.11	0.00791445	6.46e-44	17	38144229	trans	O95498	6	133065009	133084598	Egil Ferkingstad, et al_O95498	35559
Arthur Gilly, et al	rs117773903	T	C	0.041	1.816	0.058	1e-200	22	39226589	cis	O95502	22	39214457	39239987	Arthur Gilly, et al_O95502	1407
Egil Ferkingstad, et al	rs12628473	G	A	0.0149	1.55	0.0402939	1e-200	22	39240717	cis	O95502	22	39214457	39239987	Egil Ferkingstad, et al_O95502	35559
Egil Ferkingstad, et al	rs9607582	T	A	0.1761	0.11	0.0107968	2.24e-24	22	39241656	cis	O95502	22	39214457	39239987	Egil Ferkingstad, et al_O95502	35559
Egil Ferkingstad, et al	rs4648629	A	C	0.4504	-0.12	0.00784903	9.12e-53	1	1695462	cis	O95544	1	1682671	1711896	Egil Ferkingstad, et al_O95544	35559
Karsten Suhre, et al	rs3733159	G	T	0.31	0.364	0.045	3e-15	3	186360409	trans	O95571	19	44010871	44031396	Karsten Suhre, et al_O95571	997
Egil Ferkingstad, et al	rs55636108	C	T	0.1676	0.08	0.0101727	3.72e-15	3	186381262	trans	O95571	19	44010871	44031396	Egil Ferkingstad, et al_O95571	35559
Egil Ferkingstad, et al	rs2302197	C	G	0.4151	0.23	0.00805903	3.8e-179	17	9086293	cis	O95631	17	8924859	9147317	Egil Ferkingstad, et al_O95631	35559
Benjamin B. Sun, et al	rs72809988	A	G	0.11	-0.58	0.04	1.6e-52	17	8986397	cis	O95631	17	8924859	9147317	Benjamin B. Sun, et al_O95631	3301
Egil Ferkingstad, et al	rs72809986	A	G	0.1618	-0.47	0.0122181	1e-200	17	8984022	cis	O95631	17	8924859	9147317	Egil Ferkingstad, et al_O95631	35559
Egil Ferkingstad, et al	rs1707654	T	C	0.2516	0.07	0.00855947	2.88e-16	3	165476193	trans	O95704	5	139937853	139973337	Egil Ferkingstad, et al_O95704	35559
Egil Ferkingstad, et al	rs192565874	A	G	0.1033	-0.15	0.0129037	3.09e-31	22	21042969	cis	O95721	22	21213271	21245506	Egil Ferkingstad, et al_O95721	35559
Egil Ferkingstad, et al	rs2075533	A	G	0.4448	-0.07	0.00826974	2.57e-17	9	117693631	trans	O95727	11	122709208	122743347	Egil Ferkingstad, et al_O95727	35559
Egil Ferkingstad, et al	rs67366392	C	A	0.4362	-0.3	0.00917444	1e-200	11	122742807	cis	O95727	11	122709208	122743347	Egil Ferkingstad, et al_O95727	35559
Egil Ferkingstad, et al	rs7534175	G	A	0.1343	0.13	0.0117888	2.82e-28	1	235510013	cis	O95749	1	235490665	235507847	Egil Ferkingstad, et al_O95749	35559
Egil Ferkingstad, et al	rs6854452	A	T	0.2982	0.09	0.00825028	1.05e-27	4	39446337	trans	O95750	11	69513000	69519410	Egil Ferkingstad, et al_O95750	35559
Egil Ferkingstad, et al	rs10107182	C	T	0.3075	-0.09	0.00856852	8.32e-26	8	59392737	trans	O95750	11	69513000	69519410	Egil Ferkingstad, et al_O95750	35559
Egil Ferkingstad, et al	rs9894057	A	G	0.1512	0.1	0.0111225	2.45e-19	17	33889923	trans	O95793	20	47729878	47804904	Egil Ferkingstad, et al_O95793	35559
Egil Ferkingstad, et al	rs145171343	T	C	0.0238	0.18	0.0280306	1.35e-10	17	33886764	trans	O95793	20	47729878	47804904	Egil Ferkingstad, et al_O95793	35559
Egil Ferkingstad, et al	rs117761837	T	C	0.0261	-0.33	0.0246863	9.33e-41	19	7708058	trans	O95816	6	57037124	57054631	Egil Ferkingstad, et al_O95816	35559
Egil Ferkingstad, et al	rs676210	A	G	0.2331	-0.06	0.00977399	8.32e-10	2	21231524	trans	O95825	21	34961647	35016232	Egil Ferkingstad, et al_O95825	35559
Benjamin B. Sun, et al	rs16853043	G	A	0.352	0.43	0.02	5.4e-68	1	178545926	cis	O95841	1	178818840	178840187	Benjamin B. Sun, et al_O95841	3301
Egil Ferkingstad, et al	rs10929302	A	G	0.2954	0.07	0.00880797	1.91e-15	2	234665782	trans	O95841	1	178818840	178840187	Egil Ferkingstad, et al_O95841	35559
Egil Ferkingstad, et al	rs4650995	T	C	0.4923	-0.3	0.00794822	1e-200	1	178517316	cis	O95841	1	178818840	178840187	Egil Ferkingstad, et al_O95841	35559
Egil Ferkingstad, et al	rs12404566	A	T	0.197	0.06	0.00929296	1.07e-10	1	220373479	cis	O95861	1	220230824	220263804	Egil Ferkingstad, et al_O95861	35559
Karsten Suhre, et al	rs11715835	T	C	0.1	0.943	0.068	2.2e-40	3	48770732	trans	O95881	1	52485803	52521843	Karsten Suhre, et al_O95881	997
Karsten Suhre, et al	rs35395347	G	A	0.07	-1.287	0.077	7.8e-55	3	49334797	trans	O95881	1	52485803	52521843	Karsten Suhre, et al_O95881	997
Benjamin B. Sun, et al	rs9858428	T	G	0.11	1.08	0.03	1e-200	3	49877585	trans	O95881	1	52485803	52521843	Benjamin B. Sun, et al_O95881	3301
Egil Ferkingstad, et al	rs11669788	T	C	0.3355	0.63	0.0163775	1e-200	19	10058807	cis	O95897	19	9964394	10047228	Egil Ferkingstad, et al_O95897	35559
Egil Ferkingstad, et al	rs6852182	C	G	0.1894	0.13	0.0108765	6.31e-33	4	57775116	trans	O95897	19	9964394	10047228	Egil Ferkingstad, et al_O95897	35559
Egil Ferkingstad, et al	rs10427136	C	A	0.3675	0.06	0.00845219	1.26e-12	19	10137806	cis	O95897	19	9964394	10047228	Egil Ferkingstad, et al_O95897	35559
Egil Ferkingstad, et al	rs28664709	G	A	0.3997	0.07	0.00793914	1.17e-18	1	196671217	trans	O95931	22	39516172	39548679	Egil Ferkingstad, et al_O95931	35559
Egil Ferkingstad, et al	rs61735836	T	C	0.044	0.89	0.0231365	1e-200	21	47572887	cis	O95954	21	47556176	47575481	Egil Ferkingstad, et al_O95954	35559
Egil Ferkingstad, et al	rs875063	C	A	0.2811	-0.06	0.00904239	3.24e-11	2	111813085	trans	O95971	1	145695798	145715614	Egil Ferkingstad, et al_O95971	35559
Egil Ferkingstad, et al	rs3753436	C	T	0.4609	-0.13	0.00784419	1.1e-61	1	145718113	cis	O95971	1	145695798	145715614	Egil Ferkingstad, et al_O95971	35559
Egil Ferkingstad, et al	rs17806420	T	C	0.1905	-0.1	0.00993162	7.59e-24	18	71983367	cis	P00167	18	71920530	71959251	Egil Ferkingstad, et al_P00167	35559
Egil Ferkingstad, et al	rs1229984	T	C	0.0041	-0.43	0.061834	3.55e-12	4	100239319	cis	P00325	4	100226121	100242558	Egil Ferkingstad, et al_P00325	35559
Benjamin B. Sun, et al	rs13085791	A	C	0.295	-0.42	0.03	3.2e-59	3	49721798	trans	P00325	4	100226121	100242558	Benjamin B. Sun, et al_P00325	3301
Egil Ferkingstad, et al	rs111294128	G	A	0.0275	-0.25	0.0250612	1.95e-23	11	18411722	cis	P00338	11	18415935	18429972	Egil Ferkingstad, et al_P00338	35559
Egil Ferkingstad, et al	rs74626198	C	T	0.0447	0.22	0.0188807	2.24e-31	12	21696251	trans	P00338	11	18415935	18429972	Egil Ferkingstad, et al_P00338	35559
Egil Ferkingstad, et al	rs348452	T	C	0.2399	0.1	0.00918816	1.38e-27	9	75553385	cis	P00352	9	75515578	75695358	Egil Ferkingstad, et al_P00352	35559
Benjamin B. Sun, et al	rs676457	T	A	0.315	0.19	0.03	2.5e-12	9	136146227	trans	P00374	5	79922047	79950802	Benjamin B. Sun, et al_P00374	3301
Egil Ferkingstad, et al	rs112814955	A	G	0.0992	-0.09	0.0133732	1.7e-11	12	6225931	trans	P00374	5	79922047	79950802	Egil Ferkingstad, et al_P00374	35559
Benjamin B. Sun, et al	rs216311	C	T	0.612	-0.62	0.02	2.6e-148	12	6128443	trans	P00374	5	79922047	79950802	Benjamin B. Sun, et al_P00374	3301
Egil Ferkingstad, et al	rs216311	T	C	0.4142	0.44	0.0114383	1e-200	12	6128443	trans	P00374	5	79922047	79950802	Egil Ferkingstad, et al_P00374	35559
Egil Ferkingstad, et al	rs2519143	A	G	0.1867	-0.08	0.0109408	2.63e-13	9	136502328	trans	P00387	22	43013846	43045574	Egil Ferkingstad, et al_P00387	35559
Egil Ferkingstad, et al	rs33972313	T	C	0.0342	-0.17	0.0219328	9.12e-15	5	138715502	trans	P00387	22	43013846	43045574	Egil Ferkingstad, et al_P00387	35559
Egil Ferkingstad, et al	rs10821074	T	C	0.4684	0.05	0.00817427	9.55e-10	9	95895796	trans	P00390	8	30535583	30585443	Egil Ferkingstad, et al_P00390	35559
Egil Ferkingstad, et al	rs4733505	A	G	0.339	-0.1	0.00826269	1.02e-33	8	30553430	cis	P00390	8	30535583	30585443	Egil Ferkingstad, et al_P00390	35559
Chen Yao, et al	rs34004251	T	A	0.812	-0.263	0.025	4.91e-25	3	148929951	cis	P00450	3	148880197	148939842	Chen Yao, et al _P00450
Chen Yao, et al	rs61755303	T	A	0.01	-0.786	0.09	1.83e-18	3	148781246	cis	P00450	3	148880197	148939842	Chen Yao, et al _P00450
Chen Yao, et al	rs150529396	C	A	0.971	0.389	0.06	1.04e-10	3	148921135	cis	P00450	3	148880197	148939842	Chen Yao, et al _P00450
Egil Ferkingstad, et al	rs1760928	G	A	0.2368	-0.07	0.00946567	1.41e-13	14	20955695	cis	P00491	14	20937113	20945253	Egil Ferkingstad, et al_P00491	35559
Egil Ferkingstad, et al	rs1049564	A	G	0.1652	-0.17	0.010815	1.12e-55	14	20940606	cis	P00491	14	20937113	20945253	Egil Ferkingstad, et al_P00491	35559
Egil Ferkingstad, et al	rs13244925	A	C	0.4168	0.1	0.00816012	1.58e-34	7	55192256	cis	P00533	7	55086714	55324313	Egil Ferkingstad, et al_P00533	35559
Egil Ferkingstad, et al	rs2753537	T	C	0.1109	-0.14	0.0126766	2.34e-28	14	106363591	trans	P00533	7	55086714	55324313	Egil Ferkingstad, et al_P00533	35559
Egil Ferkingstad, et al	rs11977388	C	T	0.2355	0.09	0.00971392	1.95e-20	7	55232246	cis	P00533	7	55086714	55324313	Egil Ferkingstad, et al_P00533	35559
Egil Ferkingstad, et al	rs9671626	T	C	0.0867	0.1	0.0137284	3.24e-13	14	106363748	trans	P00533	7	55086714	55324313	Egil Ferkingstad, et al_P00533	35559
Egil Ferkingstad, et al	rs9919018	A	G	0.2443	-0.06	0.00943668	2.04e-10	9	130642755	cis	P00568	9	130628759	130640022	Egil Ferkingstad, et al_P00568	35559
Egil Ferkingstad, et al	rs3136516	G	A	0.4379	0.11	0.00819731	4.68e-41	11	46760756	cis	P00734	11	46740730	46761056	Egil Ferkingstad, et al_P00734	35559
Egil Ferkingstad, et al	rs2292423	A	T	0.412	0.2	0.0084639	1.91e-123	4	187175722	trans	P00734	11	46740730	46761056	Egil Ferkingstad, et al_P00734	35559
Egil Ferkingstad, et al	rs217184	C	T	0.1835	0.74	0.0192371	1e-200	16	72105965	cis	P00738	16	72088491	72094954	Egil Ferkingstad, et al_P00738	35559
Benjamin B. Sun, et al	rs217184	C	T	0.196	0.87	0.03	1e-200	16	72105965	cis	P00738	16	72088491	72094954	Benjamin B. Sun, et al_P00738	3301
Egil Ferkingstad, et al	rs12935091	G	A	0.0443	0.12	0.0173535	4.68e-12	16	71525208	trans	P00738	16	72088491	72094954	Egil Ferkingstad, et al_P00738	35559
Egil Ferkingstad, et al	rs7335409	T	C	0.1505	-0.15	0.011437	2.69e-39	13	113810186	cis	P00742	13	113777128	113803843	Egil Ferkingstad, et al_P00742	35559
Egil Ferkingstad, et al	rs3211717	A	C	0.4189	-0.1	0.00829253	1.74e-33	13	113776949	cis	P00742	13	113777128	113803843	Egil Ferkingstad, et al_P00742	35559
Benjamin B. Sun, et al	rs547138	A	T	0.615	0.24	0.03	8.9e-20	13	113792170	cis	P00742	13	113777128	113803843	Benjamin B. Sun, et al_P00742	3301
Egil Ferkingstad, et al	rs142414765	A	G	0.1057	-0.14	0.0133676	1.15e-25	9	117092020	trans	P00742	13	113777128	113803843	Egil Ferkingstad, et al_P00742	35559
Egil Ferkingstad, et al	rs13244614	A	C	0.3055	-0.05	0.00821379	1.15e-09	7	72973854	trans	P00742	13	113777128	113803843	Egil Ferkingstad, et al_P00742	35559
Egil Ferkingstad, et al	rs10761737	C	T	0.4354	-0.05	0.0077778	1.29e-10	10	65052205	trans	P00742	13	113777128	113803843	Egil Ferkingstad, et al_P00742	35559
Egil Ferkingstad, et al	rs2017869	C	G	0.3411	-0.06	0.00800163	6.46e-14	22	24997309	trans	P00742	13	113777128	113803843	Egil Ferkingstad, et al_P00742	35559
Benjamin B. Sun, et al	rs3762056	T	C	0.082	-0.59	0.05	3e-34	9	117090434	trans	P00742	13	113777128	113803843	Benjamin B. Sun, et al_P00742	3301
Egil Ferkingstad, et al	rs71335273	A	G	0.1622	-0.08	0.0115418	4.17e-12	19	847674	cis	P00746	19	859453	863453	Egil Ferkingstad, et al_P00746	35559
Egil Ferkingstad, et al	rs71335276	T	G	0.225	-0.15	0.00988722	5.5e-52	19	859368	cis	P00746	19	859453	863453	Egil Ferkingstad, et al_P00746	35559
Egil Ferkingstad, et al	rs1357134	G	A	0.437	-0.07	0.00834683	5.01e-17	3	186979768	trans	P00746	19	859453	863453	Egil Ferkingstad, et al_P00746	35559
Egil Ferkingstad, et al	rs56236063	C	T	0.0278	-0.17	0.0261611	8.13e-11	19	859374	cis	P00746	19	859453	863453	Egil Ferkingstad, et al_P00746	35559
Egil Ferkingstad, et al	rs9898	T	C	0.3005	0.06	0.0089602	2.14e-11	3	186390627	trans	P00747	6	161123270	161174347	Egil Ferkingstad, et al_P00747	35559
Egil Ferkingstad, et al	rs10858851	T	C	0.2524	0.1	0.00965327	3.8e-25	12	89830870	trans	P00747	6	161123270	161174347	Egil Ferkingstad, et al_P00747	35559
Egil Ferkingstad, et al	rs4252159	A	G	0.0961	0.18	0.0141209	3.24e-37	6	161160644	cis	P00747	6	161123270	161174347	Egil Ferkingstad, et al_P00747	35559
Egil Ferkingstad, et al	rs4252185	C	T	0.0804	-0.21	0.0150276	2.24e-44	6	161123451	cis	P00747	6	161123270	161174347	Egil Ferkingstad, et al_P00747	35559
Karsten Suhre, et al	rs783150	T	C	0.11	-0.517	0.066	8.7e-15	6	161226939	cis	P00747	6	161123270	161174347	Karsten Suhre, et al_P00747	997
Egil Ferkingstad, et al	rs2302524	C	T	0.1754	-0.18	0.0109197	4.79e-61	19	44156472	trans	P00749	10	75668935	75677255	Egil Ferkingstad, et al_P00749	35559
Benjamin B. Sun, et al	rs36229204	T	C	0.038	-0.48	0.07	5.2e-13	19	44175982	trans	P00749	10	75668935	75677255	Benjamin B. Sun, et al_P00749	3301
Egil Ferkingstad, et al	rs146287686	A	G	0.0177	-0.23	0.0299806	1.7e-14	10	75697692	cis	P00749	10	75668935	75677255	Egil Ferkingstad, et al_P00749	35559
Benjamin B. Sun, et al	rs2227551	T	G	0.716	-0.24	0.03	5.4e-20	10	75669190	cis	P00749	10	75668935	75677255	Benjamin B. Sun, et al_P00749	3301
Egil Ferkingstad, et al	rs2227551	G	T	0.2798	0.13	0.0132241	8.32e-23	10	75669190	cis	P00749	10	75668935	75677255	Egil Ferkingstad, et al_P00749	35559
Egil Ferkingstad, et al	rs36229204	T	C	0.0287	-0.35	0.0245002	2.69e-46	19	44175982	trans	P00749	10	75668935	75677255	Egil Ferkingstad, et al_P00749	35559
Egil Ferkingstad, et al	rs2020921	A	G	0.0334	-0.59	0.0230774	3.63e-144	8	42044965	cis	P00750	8	42032236	42065242	Egil Ferkingstad, et al_P00750	35559
Egil Ferkingstad, et al	rs113414093	A	G	0.0877	0.1	0.0155134	1.15e-10	2	219859171	trans	P00750	8	42032236	42065242	Egil Ferkingstad, et al_P00750	35559
Egil Ferkingstad, et al	rs4619189	T	C	0.4358	0.06	0.00902393	2.95e-11	12	131313797	trans	P00750	8	42032236	42065242	Egil Ferkingstad, et al_P00750	35559
Benjamin B. Sun, et al	rs4657825	G	A	0.771	-0.28	0.03	6.3e-22	1	196584321	trans	P00751	6	31895475	31919861	Benjamin B. Sun, et al_P00751	3301
Egil Ferkingstad, et al	rs12133641	G	A	0.4148	-0.06	0.00918932	6.61e-11	1	154428283	trans	P00751	6	31895475	31919861	Egil Ferkingstad, et al_P00751	35559
Egil Ferkingstad, et al	rs72932727	C	G	0.117	0.09	0.0133006	1.32e-11	2	203649501	trans	P00797	1	204123944	204135465	Egil Ferkingstad, et al_P00797	35559
Benjamin B. Sun, et al	rs193280350	A	G	0.008	1.2	0.15	1.3e-15	1	204148649	cis	P00797	1	204123944	204135465	Benjamin B. Sun, et al_P00797	3301
Egil Ferkingstad, et al	rs4951315	A	C	0.2614	-0.06	0.00958717	3.89e-10	1	204157168	cis	P00797	1	204123944	204135465	Egil Ferkingstad, et al_P00797	35559
Egil Ferkingstad, et al	rs12123481	A	G	0.4362	0.07	0.00865694	6.17e-16	1	163725061	trans	P00797	1	204123944	204135465	Egil Ferkingstad, et al_P00797	35559
Egil Ferkingstad, et al	rs4895441	G	A	0.2789	-0.06	0.00834802	6.61e-13	6	135426573	trans	P00915	8	86239837	86291243	Egil Ferkingstad, et al_P00915	35559
Egil Ferkingstad, et al	rs117634905	G	A	0.0079	-1.09	0.0455196	1.02e-126	8	86541976	cis	P00915	8	86239837	86291243	Egil Ferkingstad, et al_P00915	35559
Egil Ferkingstad, et al	rs72682933	C	T	0.0399	-0.14	0.0213741	5.75e-11	8	86271972	cis	P00915	8	86239837	86291243	Egil Ferkingstad, et al_P00915	35559
Egil Ferkingstad, et al	rs2453868	C	T	0.4191	0.1	0.00826786	1.12e-33	8	86302696	cis	P00915	8	86239837	86291243	Egil Ferkingstad, et al_P00915	35559
Benjamin B. Sun, et al	rs4767027	C	T	0.654	-0.27	0.03	6.2e-26	12	113359157	cis	P00973	12	113344582	113369990	Benjamin B. Sun, et al_P00973	3301
Egil Ferkingstad, et al	rs7725017	C	A	0.3905	0.11	0.00777374	1.86e-45	5	147217823	cis	P00995	5	147204131	147211349	Egil Ferkingstad, et al_P00995	35559
Egil Ferkingstad, et al	rs114139234	A	G	0.0066	0.43	0.0489844	1.66e-18	5	147209808	cis	P00995	5	147204131	147211349	Egil Ferkingstad, et al_P00995	35559
Egil Ferkingstad, et al	rs1243167	A	G	0.2699	0.41	0.0106584	1e-200	14	94841641	cis	P01009	14	94843084	94857030	Egil Ferkingstad, et al_P01009	35559
Egil Ferkingstad, et al	rs660240	T	C	0.205	-0.16	0.0103354	4.68e-54	1	109817838	trans	P01009	14	94843084	94857030	Egil Ferkingstad, et al_P01009	35559
Karsten Suhre, et al	rs2749534	G	A	0.2	0.427	0.054	5.6e-15	14	94809760	cis	P01009	14	94843084	94857030	Karsten Suhre, et al_P01009	997
Egil Ferkingstad, et al	rs10761787	A	T	0.4662	-0.05	0.00751611	2.88e-11	10	65353755	trans	P01009	14	94843084	94857030	Egil Ferkingstad, et al_P01009	35559
Egil Ferkingstad, et al	rs111397271	A	G	0.0137	-0.32	0.0312717	1.41e-24	14	95078227	cis	P01011	14	95078714	95090392	Egil Ferkingstad, et al_P01011	35559
Karsten Suhre, et al	rs6575449	T	C	0.19	-0.432	0.054	1.9e-15	14	95097303	cis	P01011	14	95078714	95090392	Karsten Suhre, et al_P01011	997
Egil Ferkingstad, et al	rs12891214	T	C	0.4094	-0.06	0.0081711	2.09e-13	14	95138429	cis	P01011	14	95078714	95090392	Egil Ferkingstad, et al_P01011	35559
Egil Ferkingstad, et al	rs77262773	T	C	0.0226	0.17	0.0266484	1.78e-10	17	67249711	trans	P01011	14	95078714	95090392	Egil Ferkingstad, et al_P01011	35559
Egil Ferkingstad, et al	rs57150750	T	C	0.0228	0.24	0.0267922	3.31e-19	1	230855109	cis	P01019	1	230838269	230850043	Egil Ferkingstad, et al_P01019	35559
Egil Ferkingstad, et al	rs2071404	A	C	0.0929	0.28	0.0137725	6.92e-92	1	230850940	cis	P01019	1	230838269	230850043	Egil Ferkingstad, et al_P01019	35559
Egil Ferkingstad, et al	rs11568055	T	C	0.068	0.23	0.0159451	3.63e-47	1	230844606	cis	P01019	1	230838269	230850043	Egil Ferkingstad, et al_P01019	35559
Egil Ferkingstad, et al	rs7956099	C	T	0.4685	-0.07	0.00831467	3.8e-17	12	103556109	trans	P01019	1	230838269	230850043	Egil Ferkingstad, et al_P01019	35559
Karsten Suhre, et al	rs2493151	A	G	0.23	0.335	0.049	2.2e-11	1	230878561	cis	P01019	1	230838269	230850043	Karsten Suhre, et al_P01019	997
Egil Ferkingstad, et al	rs139974673	C	T	0.0273	0.16	0.023846	1.95e-11	15	44027885	trans	P01019	1	230838269	230850043	Egil Ferkingstad, et al_P01019	35559
Egil Ferkingstad, et al	rs205757	G	A	0.3388	-0.05	0.00818902	1.02e-09	7	130582489	trans	P01023	12	9220260	9268825	Egil Ferkingstad, et al_P01023	35559
Egil Ferkingstad, et al	rs9884482	C	T	0.3645	0.07	0.00891748	4.17e-15	4	106081636	trans	P01023	12	9220260	9268825	Egil Ferkingstad, et al_P01023	35559
Egil Ferkingstad, et al	rs80177247	G	A	0.1955	-0.07	0.0110095	2.04e-10	10	5296243	trans	P01023	12	9220260	9268825	Egil Ferkingstad, et al_P01023	35559
Egil Ferkingstad, et al	rs2269067	C	G	0.1776	0.17	0.0107385	1.91e-56	9	123737040	cis	P01031	9	123714616	123812554	Egil Ferkingstad, et al_P01031	35559
Chen Yao, et al	rs113822376	A	G	0.979	-0.48	0.087	4.1e-08	20	23539013	cis	P01034	20	23608534	23619110	Chen Yao, et al _P01034
Chen Yao, et al	rs911119	T	C	0.779	0.393	0.022	6.66e-73	20	23612737	cis	P01034	20	23608534	23619110	Chen Yao, et al _P01034
Karsten Suhre, et al	rs6036478	A	C	0.2	-0.391	0.05	9.6e-15	20	23611359	cis	P01034	20	23608534	23619110	Karsten Suhre, et al_P01034	997
Egil Ferkingstad, et al	rs6114209	C	G	0.2104	-0.25	0.00997558	1.32e-138	20	23622266	cis	P01034	20	23608534	23619110	Egil Ferkingstad, et al_P01034	35559
Egil Ferkingstad, et al	rs1970947	T	A	0.358	-0.06	0.00832982	5.89e-13	1	87907756	trans	P01036	20	23666277	23669677	Egil Ferkingstad, et al_P01036	35559
Egil Ferkingstad, et al	rs34223888	T	C	0.0209	0.17	0.0277925	9.55e-10	4	70915969	trans	P01036	20	23666277	23669677	Egil Ferkingstad, et al_P01036	35559
Egil Ferkingstad, et al	rs8121100	G	A	0.0934	-0.43	0.0137613	1e-200	20	23675898	cis	P01036	20	23666277	23669677	Egil Ferkingstad, et al_P01036	35559
Egil Ferkingstad, et al	rs67020211	T	G	0.4901	0.07	0.00772939	1.35e-19	15	63639644	trans	P01036	20	23666277	23669677	Egil Ferkingstad, et al_P01036	35559
Egil Ferkingstad, et al	rs1998764	C	T	0.4597	-0.08	0.00778073	8.51e-25	14	37230561	trans	P01036	20	23666277	23669677	Egil Ferkingstad, et al_P01036	35559
Egil Ferkingstad, et al	rs10836317	A	G	0.3431	0.07	0.00814666	8.51e-18	11	34885522	trans	P01036	20	23666277	23669677	Egil Ferkingstad, et al_P01036	35559
Egil Ferkingstad, et al	rs3749751	C	T	0.3887	0.16	0.00843061	2.57e-80	5	134509677	trans	P01036	20	23666277	23669677	Egil Ferkingstad, et al_P01036	35559
Egil Ferkingstad, et al	rs17742991	C	T	0.2879	-0.1	0.00844255	2.29e-32	12	11019271	trans	P01037	20	23728190	23731905	Egil Ferkingstad, et al_P01037	35559
Egil Ferkingstad, et al	rs2774035	A	G	0.4535	-0.05	0.00761763	5.25e-11	14	37279147	trans	P01037	20	23728190	23731905	Egil Ferkingstad, et al_P01037	35559
Egil Ferkingstad, et al	rs4246778	G	A	0.4047	0.05	0.00776091	1.17e-10	5	134519345	trans	P01037	20	23728190	23731905	Egil Ferkingstad, et al_P01037	35559
Egil Ferkingstad, et al	rs67020211	T	G	0.4901	0.07	0.00766793	6.92e-20	15	63639644	trans	P01037	20	23728190	23731905	Egil Ferkingstad, et al_P01037	35559
Egil Ferkingstad, et al	rs61685000	C	G	0.4025	-0.08	0.00836383	1.12e-21	1	202181185	trans	P01037	20	23728190	23731905	Egil Ferkingstad, et al_P01037	35559
Egil Ferkingstad, et al	rs4260306	T	C	0.255	-0.56	0.0145578	1e-200	20	23730336	cis	P01037	20	23728190	23731905	Egil Ferkingstad, et al_P01037	35559
Karsten Suhre, et al	rs6114248	A	G	0.31	0.564	0.043	5e-37	20	23711882	cis	P01037	20	23728190	23731905	Karsten Suhre, et al_P01037	997
Egil Ferkingstad, et al	rs11680187	T	C	0.259	-0.06	0.00974499	7.41e-10	2	211661237	trans	P01042	3	186435065	186461743	Egil Ferkingstad, et al_P01042	35559
Karsten Suhre, et al	rs2304456	G	T	0.1	-1.366	0.058	2.9e-97	3	186445052	cis	P01042	3	186435065	186461743	Karsten Suhre, et al_P01042	997
Egil Ferkingstad, et al	rs5030095	C	G	0.1132	-0.37	0.013898	3.72e-156	3	186461349	cis	P01042	3	186435065	186461743	Egil Ferkingstad, et al_P01042	35559
Egil Ferkingstad, et al	rs4965869	T	C	0.2358	0.06	0.00933336	1.29e-10	15	101990320	trans	P01127	22	39619364	39640756	Egil Ferkingstad, et al_P01127	35559
Lasse Folkersen, et al	rs16873402	C	T	0.71	0.15	0.0268799	2.4e-08	8	106589247	trans	P01127	22	39619364	39640756	Lasse Folkersen, et al_P01127	3394
Egil Ferkingstad, et al	rs61658003	C	A	0.1541	-0.08	0.0110679	4.9e-13	19	55544203	trans	P01127	22	39619364	39640756	Egil Ferkingstad, et al_P01127	35559
Chen Yao, et al	rs7949566	A	G	0.426	0.216	0.019	8.46e-29	11	126285301	trans	P01130	19	11200038	11244492	Chen Yao, et al _P01130
Benjamin B. Sun, et al	rs11568972	C	A	0.337	0.27	0.03	3.1e-25	4	110889007	cis	P01133	4	110834040	110933422	Benjamin B. Sun, et al_P01133	3301
Egil Ferkingstad, et al	rs4698801	A	C	0.3356	0.1	0.00871672	1.82e-30	4	110882476	cis	P01133	4	110834040	110933422	Egil Ferkingstad, et al_P01133	35559
Lasse Folkersen, et al	rs75416436	G	A	0.96	-0.5	0.0912038	4.2e-08	13	42593540	trans	P01138	1	115828539	115880857	Lasse Folkersen, et al_P01138	3394
Lasse Folkersen, et al	rs61598054	C	T	0.87	-0.31	0.0563646	3.8e-08	6	108810565	trans	P01138	1	115828539	115880857	Lasse Folkersen, et al_P01138	3394
Egil Ferkingstad, et al	rs145488887	C	T	0.0461	0.13	0.0187554	4.17e-12	1	11827796	cis	P01160	1	11905766	11908402	Egil Ferkingstad, et al_P01160	35559
Egil Ferkingstad, et al	rs877172	G	T	0.3317	0.36	0.00935857	1e-200	20	3049890	cis	P01178	20	3052266	3053163	Egil Ferkingstad, et al_P01178	35559
Karsten Suhre, et al	rs12099358	A	C	0.16	-0.623	0.057	1.6e-26	11	116726048	trans	P01189	2	25383722	25391772	Karsten Suhre, et al_P01189	997
Benjamin B. Sun, et al	rs670	T	C	0.167	-0.54	0.03	8.1e-64	11	116708413	trans	P01189	2	25383722	25391772	Benjamin B. Sun, et al_P01189	3301
Egil Ferkingstad, et al	rs12721028	G	A	0.1228	-0.14	0.0116481	2.82e-33	11	116705590	trans	P01189	2	25383722	25391772	Egil Ferkingstad, et al_P01189	35559
Egil Ferkingstad, et al	rs8126001	T	C	0.4866	-0.08	0.00843982	2.57e-21	20	62711459	trans	P01189	2	25383722	25391772	Egil Ferkingstad, et al_P01189	35559
Egil Ferkingstad, et al	rs11774829	A	T	0.1268	0.08	0.0126958	2.95e-10	8	105978368	trans	P01189	2	25383722	25391772	Egil Ferkingstad, et al_P01189	35559
Egil Ferkingstad, et al	rs8045875	T	C	0.4785	0.13	0.00825726	7.59e-56	16	81603235	trans	P01189	2	25383722	25391772	Egil Ferkingstad, et al_P01189	35559
Egil Ferkingstad, et al	rs145530718	C	G	0.0187	0.33	0.0300101	3.98e-28	19	10568883	trans	P01189	2	25383722	25391772	Egil Ferkingstad, et al_P01189	35559
Egil Ferkingstad, et al	rs2180234	G	A	0.1883	-0.13	0.0107064	6.31e-34	1	101736043	trans	P01189	2	25383722	25391772	Egil Ferkingstad, et al_P01189	35559
Benjamin B. Sun, et al	rs2670014	T	C	0.474	-0.47	0.02	1.3e-87	8	57376781	cis	P01210	8	57349233	57359293	Benjamin B. Sun, et al_P01210	3301
Egil Ferkingstad, et al	rs7658601	T	C	0.1895	0.15	0.010262	2.19e-48	4	57781347	trans	P01210	8	57349233	57359293	Egil Ferkingstad, et al_P01210	35559
Egil Ferkingstad, et al	rs2576575	T	C	0.4541	-0.48	0.0124781	1e-200	8	57361293	cis	P01210	8	57349233	57359293	Egil Ferkingstad, et al_P01210	35559
Egil Ferkingstad, et al	rs35775010	C	T	0.1279	-0.13	0.0117822	2.63e-28	8	57836896	cis	P01210	8	57349233	57359293	Egil Ferkingstad, et al_P01210	35559
Egil Ferkingstad, et al	rs4239252	A	G	0.1846	-0.21	0.0106326	7.94e-87	17	34163565	trans	P01213	20	1959403	1974732	Egil Ferkingstad, et al_P01213	35559
Egil Ferkingstad, et al	rs1654447	A	G	0.1615	-0.07	0.0113024	5.89e-10	19	55570574	trans	P01213	20	1959403	1974732	Egil Ferkingstad, et al_P01213	35559
Benjamin B. Sun, et al	rs75287599	T	C	0.078	-0.43	0.05	2.4e-21	19	49517140	cis	P01229	19	49519237	49520338	Benjamin B. Sun, et al_P01229	3301
Egil Ferkingstad, et al	rs79785970	G	C	0.1274	-0.44	0.011778	1e-200	19	49517331	cis	P01229	19	49519237	49520338	Egil Ferkingstad, et al_P01229	35559
Egil Ferkingstad, et al	rs3892779	T	A	0.3745	-0.1	0.00830953	2.34e-33	3	186748887	trans	P01266	8	133879203	134147147	Egil Ferkingstad, et al_P01266	35559
Egil Ferkingstad, et al	rs3872724	T	C	0.4061	-0.14	0.00826591	2.4e-64	3	186741221	trans	P01266	8	133879203	134147147	Egil Ferkingstad, et al_P01266	35559
Egil Ferkingstad, et al	rs219771	T	C	0.2456	-0.06	0.0096595	5.25e-10	21	37835501	trans	P01270	11	13513602	13517728	Egil Ferkingstad, et al_P01270	35559
Egil Ferkingstad, et al	rs2762943	T	G	0.1142	0.12	0.0131956	9.55e-20	20	52790786	trans	P01270	11	13513602	13517728	Egil Ferkingstad, et al_P01270	35559
Egil Ferkingstad, et al	rs6127099	T	A	0.2552	0.13	0.0090787	1.66e-46	20	52731402	trans	P01270	11	13513602	13517728	Egil Ferkingstad, et al_P01270	35559
Egil Ferkingstad, et al	rs10051765	C	T	0.3922	-0.08	0.00782305	1.51e-24	5	176799992	trans	P01270	11	13513602	13517728	Egil Ferkingstad, et al_P01270	35559
Egil Ferkingstad, et al	rs62066051	G	C	0.3556	-0.06	0.00871384	5.75e-12	17	9780360	trans	P01275	2	162999392	163008914	Egil Ferkingstad, et al_P01275	35559
Benjamin B. Sun, et al	rs139276089	C	G	0.512	-0.23	0.02	5.6e-21	4	187160394	trans	P01275	2	162999392	163008914	Benjamin B. Sun, et al_P01275	3301
Benjamin B. Sun, et al	rs200256983	C	T	0.623	-0.25	0.03	1e-16	10	49333788	trans	P01298	17	42018172	42019836	Benjamin B. Sun, et al_P01298	3301
Benjamin B. Sun, et al	rs73174306	T	A	0.039	0.49	0.06	2.4e-14	3	169194244	trans	P01298	17	42018172	42019836	Benjamin B. Sun, et al_P01298	3301
Egil Ferkingstad, et al	rs2326451	T	A	0.4302	-0.07	0.00787717	6.31e-19	6	126811928	trans	P01298	17	42018172	42019836	Egil Ferkingstad, et al_P01298	35559
Egil Ferkingstad, et al	rs73174306	T	A	0.0278	0.48	0.0252036	7.24e-81	3	169194244	trans	P01298	17	42018172	42019836	Egil Ferkingstad, et al_P01298	35559
Egil Ferkingstad, et al	rs61841537	C	G	0.2501	-0.06	0.00908903	4.07e-11	10	47157925	trans	P01298	17	42018172	42019836	Egil Ferkingstad, et al_P01298	35559
Egil Ferkingstad, et al	rs72790392	C	T	0.0338	0.2	0.0232191	7.08e-18	10	48600705	trans	P01298	17	42018172	42019836	Egil Ferkingstad, et al_P01298	35559
Egil Ferkingstad, et al	rs9368222	A	C	0.228	-0.07	0.0100707	3.63e-12	6	20686996	trans	P01298	17	42018172	42019836	Egil Ferkingstad, et al_P01298	35559
Egil Ferkingstad, et al	rs3817902	T	C	0.2992	-0.06	0.0081952	2.45e-13	16	1843672	trans	P01344	11	2150342	2170833	Egil Ferkingstad, et al_P01344	35559
Egil Ferkingstad, et al	rs4234797	G	A	0.4418	-0.06	0.00870142	5.37e-12	4	7219907	trans	P01344	11	2150342	2170833	Egil Ferkingstad, et al_P01344	35559
Egil Ferkingstad, et al	rs3105782	G	A	0.2486	-0.06	0.00959268	3.98e-10	3	186971296	trans	P01584	2	113587328	113594480	Egil Ferkingstad, et al_P01584	35559
Benjamin B. Sun, et al	rs13402561	G	C	0.814	-0.32	0.03	2.2e-23	2	3639921	trans	P01584	2	113587328	113594480	Benjamin B. Sun, et al_P01584	3301
Egil Ferkingstad, et al	rs112263656	T	C	0.0869	-0.11	0.0141439	7.41e-15	2	3647591	trans	P01584	2	113587328	113594480	Egil Ferkingstad, et al_P01584	35559
Maik Pietzner, et al	rs1864480	T	C	0.7596	0.2208	0.016	4.43e-43	2	3641961	trans	P01584	2	113587328	113594480	Maik Pietzner, et al_P01584	10708
Egil Ferkingstad, et al	rs221790	G	C	0.4104	-0.07	0.00840401	8.13e-17	7	100278282	cis	P01588	7	100318423	100321323	Egil Ferkingstad, et al_P01588	35559
Egil Ferkingstad, et al	rs77552793	A	C	0.0316	0.16	0.023248	5.89e-12	2	111944538	trans	P01588	7	100318423	100321323	Egil Ferkingstad, et al_P01588	35559
Egil Ferkingstad, et al	rs218264	T	A	0.2506	0.08	0.0100375	1.58e-15	4	55408875	trans	P01588	7	100318423	100321323	Egil Ferkingstad, et al_P01588	35559
Egil Ferkingstad, et al	rs9402686	A	G	0.2786	0.2	0.00886725	1.2e-112	6	135427817	trans	P01588	7	100318423	100321323	Egil Ferkingstad, et al_P01588	35559
Egil Ferkingstad, et al	rs351742	G	A	0.4652	0.06	0.00889779	1.55e-11	6	109527325	trans	P01588	7	100318423	100321323	Egil Ferkingstad, et al_P01588	35559
Egil Ferkingstad, et al	rs12722489	T	C	0.2254	-0.06	0.0086604	4.27e-12	10	6102012	cis	P01589	10	6052652	6104288	Egil Ferkingstad, et al_P01589	35559
Arthur Gilly, et al	rs7093069	T	C	0.11	-0.52	0.039	1.68e-41	10	6063319	cis	P01589	10	6052652	6104288	Arthur Gilly, et al_P01589	1407
Egil Ferkingstad, et al	rs61916271	A	G	0.2098	-0.06	0.00963149	4.68e-10	12	6890522	cis	P01730	12	6896024	6929974	Egil Ferkingstad, et al_P01730	35559
Egil Ferkingstad, et al	rs2717539	A	G	0.2556	0.06	0.00984463	1.1e-09	8	79629039	trans	P01732	2	87011729	87035519	Egil Ferkingstad, et al_P01732	35559
Egil Ferkingstad, et al	rs3020726	G	A	0.1957	0.4	0.0103984	1e-200	2	87016506	cis	P01732	2	87011729	87035519	Egil Ferkingstad, et al_P01732	35559
Egil Ferkingstad, et al	rs2478539	T	G	0.4251	-0.07	0.00894053	4.9e-15	1	230844772	trans	P01732	2	87011729	87035519	Egil Ferkingstad, et al_P01732	35559
Egil Ferkingstad, et al	rs469783	C	T	0.4229	-0.06	0.00801778	7.24e-14	5	96121524	trans	P01732	2	87011729	87035519	Egil Ferkingstad, et al_P01732	35559
Egil Ferkingstad, et al	rs3181348	A	G	0.4448	-0.06	0.00774975	9.77e-15	9	117694184	trans	P01732	2	87011729	87035519	Egil Ferkingstad, et al_P01732	35559
Egil Ferkingstad, et al	rs75444660	G	A	0.0562	0.11	0.0176577	4.68e-10	9	136182475	trans	P01833	1	207101863	207119811	Egil Ferkingstad, et al_P01833	35559
Egil Ferkingstad, et al	rs748844	A	G	0.3979	-0.14	0.00826326	2.19e-64	1	207109846	cis	P01833	1	207101863	207119811	Egil Ferkingstad, et al_P01833	35559
Benjamin B. Sun, et al	rs2007272	C	G	0.426	-0.21	0.02	1.4e-16	1	207113755	cis	P01833	1	207101863	207119811	Benjamin B. Sun, et al_P01833	3301
Egil Ferkingstad, et al	rs2106727	A	G	0.3598	-0.06	0.00826879	3.98e-13	7	17287998	trans	P01861	14	106090687	106092403	Egil Ferkingstad, et al_P01861	35559
Egil Ferkingstad, et al	rs2472297	T	C	0.2911	0.07	0.00905165	1.05e-14	15	75027880	trans	P01861	14	106090687	106092403	Egil Ferkingstad, et al_P01861	35559
Egil Ferkingstad, et al	rs2867105	T	G	0.1718	-0.07	0.0106647	5.25e-11	2	601905	trans	P01861	14	106090687	106092403	Egil Ferkingstad, et al_P01861	35559
Egil Ferkingstad, et al	rs2461286	A	G	0.3224	0.74	0.0192371	1e-200	16	203254	cis	P02008	16	202686	204502	Egil Ferkingstad, et al_P02008	35559
Egil Ferkingstad, et al	rs635243	A	C	0.4764	0.06	0.00775562	1.02e-14	6	139843350	trans	P02008	16	202686	204502	Egil Ferkingstad, et al_P02008	35559
Egil Ferkingstad, et al	rs62108438	C	T	0.4167	-0.05	0.00830483	1.74e-09	19	13000247	trans	P02008	16	202686	204502	Egil Ferkingstad, et al_P02008	35559
Benjamin B. Sun, et al	rs2461286	G	A	0.647	-0.88	0.02	1e-200	16	203254	cis	P02008	16	202686	204502	Benjamin B. Sun, et al_P02008	3301
Egil Ferkingstad, et al	rs621279	A	G	0.2086	0.06	0.00969343	6.03e-10	8	61562250	trans	P02144	22	36002811	36033998	Egil Ferkingstad, et al_P02144	35559
Egil Ferkingstad, et al	rs12898	G	A	0.3572	-0.09	0.00885518	2.88e-24	8	11701198	trans	P02144	22	36002811	36033998	Egil Ferkingstad, et al_P02144	35559
Egil Ferkingstad, et al	rs2476601	A	G	0.1332	-0.08	0.0131982	1.35e-09	1	114377568	trans	P02452	17	48260650	48278993	Egil Ferkingstad, et al_P02452	35559
Egil Ferkingstad, et al	rs9594738	C	T	0.4356	-0.1	0.00831216	2.45e-33	13	42952145	trans	P02452	17	48260650	48278993	Egil Ferkingstad, et al_P02452	35559
Egil Ferkingstad, et al	rs8066653	T	A	0.2584	-0.06	0.00847502	1.45e-12	17	48314700	cis	P02452	17	48260650	48278993	Egil Ferkingstad, et al_P02452	35559
Egil Ferkingstad, et al	rs2663343	A	G	0.3197	0.06	0.0089919	2.51e-11	17	926740	trans	P02452	17	48260650	48278993	Egil Ferkingstad, et al_P02452	35559
Benjamin B. Sun, et al	rs146385050	A	C	0.195	0.29	0.03	2.2e-19	17	60637258	trans	P02452	17	48260650	48278993	Benjamin B. Sun, et al_P02452	3301
Benjamin B. Sun, et al	rs7299271	T	C	0.371	-0.28	0.03	8.7e-29	12	48414058	trans	P02452	17	48260650	48278993	Benjamin B. Sun, et al_P02452	3301
Egil Ferkingstad, et al	rs3212591	A	G	0.483	0.05	0.00732455	8.71e-12	5	52370174	trans	P02458	12	48366748	48398269	Egil Ferkingstad, et al_P02458	35559
Egil Ferkingstad, et al	rs3735528	G	T	0.2837	-0.06	0.00910788	4.47e-11	7	27183468	trans	P02458	12	48366748	48398269	Egil Ferkingstad, et al_P02458	35559
Egil Ferkingstad, et al	rs61269268	C	A	0.2045	-0.13	0.00901545	3.89e-47	14	92241352	trans	P02458	12	48366748	48398269	Egil Ferkingstad, et al_P02458	35559
Egil Ferkingstad, et al	rs2438150	C	T	0.4723	0.07	0.00736991	2.14e-21	5	122199196	trans	P02458	12	48366748	48398269	Egil Ferkingstad, et al_P02458	35559
Egil Ferkingstad, et al	rs878504	G	A	0.2629	-0.06	0.00929798	1.1e-10	8	8783506	trans	P02458	12	48366748	48398269	Egil Ferkingstad, et al_P02458	35559
Egil Ferkingstad, et al	rs2874705	A	G	0.4592	0.05	0.00817918	9.77e-10	6	164472121	trans	P02458	12	48366748	48398269	Egil Ferkingstad, et al_P02458	35559
Egil Ferkingstad, et al	rs10875723	G	A	0.3488	-0.7	0.0181972	1e-200	12	48417537	cis	P02458	12	48366748	48398269	Egil Ferkingstad, et al_P02458	35559
Egil Ferkingstad, et al	rs2465411	A	G	0.3843	0.12	0.00879066	2e-42	17	60709277	trans	P02458	12	48366748	48398269	Egil Ferkingstad, et al_P02458	35559
Egil Ferkingstad, et al	rs8001611	T	C	0.4356	-0.08	0.00851571	5.75e-21	13	42965694	trans	P02458	12	48366748	48398269	Egil Ferkingstad, et al_P02458	35559
Egil Ferkingstad, et al	rs12603344	T	C	0.4834	0.05	0.00704982	1.32e-12	17	5262529	trans	P02458	12	48366748	48398269	Egil Ferkingstad, et al_P02458	35559
Egil Ferkingstad, et al	rs3761188	G	T	0.2501	-0.06	0.00935376	1.41e-10	20	43533286	trans	P02458	12	48366748	48398269	Egil Ferkingstad, et al_P02458	35559
Egil Ferkingstad, et al	rs4666769	C	A	0.4354	-0.05	0.00789914	2.45e-10	2	189881066	cis	P02461	2	189839046	189877472	Egil Ferkingstad, et al_P02461	35559
Egil Ferkingstad, et al	rs2465412	C	T	0.3843	0.15	0.018661	9.12e-16	17	60708577	trans	P02461	2	189839046	189877472	Egil Ferkingstad, et al_P02461	35559
Egil Ferkingstad, et al	rs7650294	C	T	0.365	-0.06	0.00954345	3.24e-10	3	12268027	trans	P02461	2	189839046	189877472	Egil Ferkingstad, et al_P02461	35559
Egil Ferkingstad, et al	rs12544261	A	C	0.3392	-0.06	0.0092284	7.94e-11	8	142236438	trans	P02461	2	189839046	189877472	Egil Ferkingstad, et al_P02461	35559
Egil Ferkingstad, et al	rs72914144	T	C	0.183	0.08	0.0112545	1.17e-12	2	190241743	cis	P02461	2	189839046	189877472	Egil Ferkingstad, et al_P02461	35559
Egil Ferkingstad, et al	rs35909200	G	T	0.1753	0.24	0.0106249	5.62e-113	16	72156666	trans	P02647	11	116706467	116708666	Egil Ferkingstad, et al_P02647	35559
Egil Ferkingstad, et al	rs11642506	T	C	0.0601	-0.16	0.0166738	8.32e-22	16	72107865	trans	P02647	11	116706467	116708666	Egil Ferkingstad, et al_P02647	35559
Maik Pietzner, et al	rs116891509	T	C	0.0751	-0.3873	0.0246	9.4e-56	16	72105560	trans	P02647	11	116706467	116708666	Maik Pietzner, et al_P02647	10708
Karsten Suhre, et al	rs4420638	G	A	0.17	0.419	0.056	1.9e-13	19	45422946	cis	P02649	19	45409011	45412650	Karsten Suhre, et al_P02649	997
Egil Ferkingstad, et al	rs261332	A	G	0.1817	0.06	0.0099168	1.45e-09	15	58727325	trans	P02649	19	45409011	45412650	Egil Ferkingstad, et al_P02649	35559
Egil Ferkingstad, et al	rs2668207	C	T	0.3099	0.1	0.00895628	6.03e-29	3	165493724	trans	P02649	19	45409011	45412650	Egil Ferkingstad, et al_P02649	35559
Egil Ferkingstad, et al	rs174583	T	C	0.3917	0.06	0.00798237	5.62e-14	11	61609750	trans	P02652	1	161192082	161193421	Egil Ferkingstad, et al_P02652	35559
Egil Ferkingstad, et al	rs4852736	C	T	0.2921	-0.07	0.00928675	4.79e-14	2	71217757	trans	P02652	1	161192082	161193421	Egil Ferkingstad, et al_P02652	35559
Egil Ferkingstad, et al	rs71631868	C	T	0.1777	0.1	0.011082	1.82e-19	1	196815711	trans	P02652	1	161192082	161193421	Egil Ferkingstad, et al_P02652	35559
Egil Ferkingstad, et al	rs247616	T	C	0.3216	0.09	0.00851235	3.98e-26	16	56989590	trans	P02654	19	45417504	45422606	Egil Ferkingstad, et al_P02654	35559
Egil Ferkingstad, et al	rs6874202	T	C	0.3579	-0.06	0.00896471	2.19e-11	5	156391628	trans	P02654	19	45417504	45422606	Egil Ferkingstad, et al_P02654	35559
Egil Ferkingstad, et al	rs1064725	G	T	0.07	-0.1	0.0160804	5.01e-10	19	45422561	cis	P02654	19	45417504	45422606	Egil Ferkingstad, et al_P02654	35559
Egil Ferkingstad, et al	rs2156552	A	T	0.1957	-0.07	0.00992337	1.74e-12	18	47181668	trans	P02654	19	45417504	45422606	Egil Ferkingstad, et al_P02654	35559
Egil Ferkingstad, et al	rs2007528	C	G	0.4883	-0.08	0.00828984	4.9e-22	19	43810852	trans	P02655	19	45449243	45452822	Egil Ferkingstad, et al_P02655	35559
Egil Ferkingstad, et al	rs55723468	G	A	0.0565	0.14	0.0189392	1.45e-13	3	165554838	trans	P02656	11	116700422	116703788	Egil Ferkingstad, et al_P02656	35559
Egil Ferkingstad, et al	rs261332	A	G	0.1817	0.06	0.00971053	6.46e-10	15	58727325	trans	P02656	11	116700422	116703788	Egil Ferkingstad, et al_P02656	35559
Egil Ferkingstad, et al	rs1042034	C	T	0.2347	-0.07	0.00954898	2.29e-13	2	21225281	trans	P02656	11	116700422	116703788	Egil Ferkingstad, et al_P02656	35559
Egil Ferkingstad, et al	rs4704826	C	A	0.3579	-0.08	0.00894342	3.72e-19	5	156392082	trans	P02656	11	116700422	116703788	Egil Ferkingstad, et al_P02656	35559
Egil Ferkingstad, et al	rs56228609	T	C	0.3158	0.09	0.00869349	4.07e-25	16	56987765	trans	P02656	11	116700422	116703788	Egil Ferkingstad, et al_P02656	35559
Egil Ferkingstad, et al	rs1799807	C	T	0.0089	0.31	0.044208	2.34e-12	3	165548529	trans	P02656	11	116700422	116703788	Egil Ferkingstad, et al_P02656	35559
Egil Ferkingstad, et al	rs2156552	A	T	0.1957	-0.07	0.0101276	4.79e-12	18	47181668	trans	P02656	11	116700422	116703788	Egil Ferkingstad, et al_P02656	35559
Egil Ferkingstad, et al	rs4220	A	G	0.1537	0.18	0.011604	2.88e-54	4	155491759	cis	P02679	4	155525286	155534119	Egil Ferkingstad, et al_P02679	35559
Chen Yao, et al	rs72679193	A	G	0.811	-0.169	0.024	3.95e-12	4	155470398	cis	P02679	4	155525286	155534119	Chen Yao, et al _P02679
Egil Ferkingstad, et al	rs7718024	C	T	0.1928	-0.08	0.0109593	2.88e-13	5	131785879	trans	P02679	4	155525286	155534119	Egil Ferkingstad, et al_P02679	35559
Egil Ferkingstad, et al	rs12730935	A	G	0.4148	-0.06	0.00787885	2.63e-14	1	154419892	trans	P02679	4	155525286	155534119	Egil Ferkingstad, et al_P02679	35559
Egil Ferkingstad, et al	rs6001967	G	C	0.0926	-0.1	0.0145231	5.75e-12	22	22719884	trans	P02689	8	82352561	82359758	Egil Ferkingstad, et al_P02689	35559
Chen Yao, et al	rs78631861	G	A	0.907	0.273	0.035	4.67e-15	11	126291492	trans	P02689	8	82352561	82359758	Chen Yao, et al _P02689
Chen Yao, et al	rs12721051	C	G	0.851	0.229	0.027	2.39e-17	19	45422160	trans	P02741	1	159682079	159684379	Chen Yao, et al _P02741
Chen Yao, et al	rs2211320	G	A	0.677	0.149	0.02	4.77e-14	1	159693605	cis	P02741	1	159682079	159684379	Chen Yao, et al _P02741
Benjamin B. Sun, et al	rs814573	T	A	0.198	-0.21	0.03	1.3e-11	19	45424351	trans	P02741	1	159682079	159684379	Benjamin B. Sun, et al_P02741	3301
Egil Ferkingstad, et al	rs6734238	G	A	0.4586	0.06	0.00876826	7.76e-12	2	113841030	trans	P02741	1	159682079	159684379	Egil Ferkingstad, et al_P02741	35559
Chen Yao, et al	rs7979473	G	A	0.57	0.125	0.019	4.36e-11	12	121420260	trans	P02741	1	159682079	159684379	Chen Yao, et al _P02741
Benjamin B. Sun, et al	rs2808628	A	G	0.334	-0.18	0.03	5.4e-12	1	159676011	cis	P02741	1	159682079	159684379	Benjamin B. Sun, et al_P02741	3301
Egil Ferkingstad, et al	rs11208691	G	A	0.3931	-0.11	0.00847445	1.58e-38	1	66092570	trans	P02741	1	159682079	159684379	Egil Ferkingstad, et al_P02741	35559
Maik Pietzner, et al	rs12081480	T	G	0.9393	-0.2369	0.0284	7.95e-17	1	159706990	cis	P02741	1	159682079	159684379	Maik Pietzner, et al_P02741	10708
Egil Ferkingstad, et al	rs1800961	T	C	0.046	-0.12	0.0190006	2.69e-10	20	43042364	trans	P02741	1	159682079	159684379	Egil Ferkingstad, et al_P02741	35559
Egil Ferkingstad, et al	rs1800947	G	C	0.0624	-0.18	0.0168569	1.29e-26	1	159683438	cis	P02741	1	159682079	159684379	Egil Ferkingstad, et al_P02741	35559
Egil Ferkingstad, et al	rs17616063	G	A	0.082	-0.13	0.014629	6.31e-19	16	51436882	trans	P02741	1	159682079	159684379	Egil Ferkingstad, et al_P02741	35559
Egil Ferkingstad, et al	rs4129267	T	C	0.4148	-0.1	0.00832137	2.88e-33	1	154426264	trans	P02741	1	159682079	159684379	Egil Ferkingstad, et al_P02741	35559
Egil Ferkingstad, et al	rs116971887	T	G	0.0538	-0.12	0.0183786	6.61e-11	16	51170026	trans	P02741	1	159682079	159684379	Egil Ferkingstad, et al_P02741	35559
Benjamin B. Sun, et al	rs28480230	T	C	0.362	-0.18	0.03	5e-13	1	66124075	trans	P02741	1	159682079	159684379	Benjamin B. Sun, et al_P02741	3301
Egil Ferkingstad, et al	rs146174215	C	A	0.031	-0.54	0.02366	2.69e-115	1	159544523	cis	P02743	1	159557615	159558655	Egil Ferkingstad, et al_P02743	35559
Benjamin B. Sun, et al	rs71632673	A	C	0.023	-0.84	0.08	1.9e-24	1	159536213	cis	P02743	1	159557615	159558655	Benjamin B. Sun, et al_P02743	3301
Karsten Suhre, et al	rs12079353	A	C	0.02	-0.868	0.131	6.3e-11	1	159554607	cis	P02743	1	159557615	159558655	Karsten Suhre, et al_P02743	997
Egil Ferkingstad, et al	rs28383573	T	G	0.139	0.21	0.0116551	1.41e-72	1	159558672	cis	P02743	1	159557615	159558655	Egil Ferkingstad, et al_P02743	35559
Egil Ferkingstad, et al	rs61823707	A	G	0.028	-0.18	0.024946	5.37e-13	1	159557384	cis	P02743	1	159557615	159558655	Egil Ferkingstad, et al_P02743	35559
Egil Ferkingstad, et al	rs74909167	A	G	0.0144	-0.23	0.0327544	2.19e-12	1	22970432	cis	P02747	1	22970123	22974603	Egil Ferkingstad, et al_P02747	35559
Egil Ferkingstad, et al	rs74497536	A	G	0.0253	0.17	0.0257124	3.8e-11	3	152018102	trans	P02747	1	22970123	22974603	Egil Ferkingstad, et al_P02747	35559
Egil Ferkingstad, et al	rs4934470	T	C	0.2636	-0.14	0.00954517	1.05e-48	10	91067438	trans	P02747	1	22970123	22974603	Egil Ferkingstad, et al_P02747	35559
Benjamin B. Sun, et al	rs78865058	A	G	0.042	1.08	0.06	4.3e-71	1	22944209	cis	P02747	1	22970123	22974603	Benjamin B. Sun, et al_P02747	3301
Egil Ferkingstad, et al	rs12073436	T	C	0.0827	0.48	0.0144941	1e-200	1	22970908	cis	P02747	1	22970123	22974603	Egil Ferkingstad, et al_P02747	35559
Egil Ferkingstad, et al	rs567910619	T	C	0.0222	-0.2	0.0267693	7.94e-14	1	65210790	trans	P02747	1	22970123	22974603	Egil Ferkingstad, et al_P02747	35559
Egil Ferkingstad, et al	rs6532770	A	C	0.2449	-0.08	0.00927627	6.46e-18	4	99783669	trans	P02747	1	22970123	22974603	Egil Ferkingstad, et al_P02747	35559
Benjamin B. Sun, et al	rs4934470	C	T	0.73	0.21	0.03	1.9e-14	10	91067438	trans	P02747	1	22970123	22974603	Benjamin B. Sun, et al_P02747	3301
Egil Ferkingstad, et al	rs78865058	A	G	0.0434	1.03	0.0267759	1e-200	1	22944209	cis	P02747	1	22970123	22974603	Egil Ferkingstad, et al_P02747	35559
Egil Ferkingstad, et al	rs292004	G	A	0.0752	0.36	0.0150087	3.89e-127	1	22993714	cis	P02747	1	22970123	22974603	Egil Ferkingstad, et al_P02747	35559
Egil Ferkingstad, et al	rs13048533	A	G	0.3239	-0.06	0.00951105	2.82e-10	21	40459094	trans	P02748	5	39284364	39424970	Egil Ferkingstad, et al_P02748	35559
Benjamin B. Sun, et al	rs62358364	T	G	0.009	-1.34	0.13	9.3e-27	5	39345306	cis	P02748	5	39284364	39424970	Benjamin B. Sun, et al_P02748	3301
Egil Ferkingstad, et al	rs835222	A	G	0.3975	-0.06	0.00928294	1.02e-10	5	39362167	cis	P02748	5	39284364	39424970	Egil Ferkingstad, et al_P02748	35559
Egil Ferkingstad, et al	rs1883711	C	G	0.0296	-0.17	0.0241435	1.91e-12	20	39179822	trans	P02753	10	95351444	95361501	Egil Ferkingstad, et al_P02753	35559
Egil Ferkingstad, et al	rs10882283	C	A	0.3575	-0.08	0.0082237	2.29e-22	10	95360964	cis	P02753	10	95351444	95361501	Egil Ferkingstad, et al_P02753	35559
Arthur Gilly, et al	rs147941577	G	A	0.025	-1.28	0.126	3.03e-24	9	116831989	cis	P02760	9	116822407	116840752	Arthur Gilly, et al_P02760	1407
Chen Yao, et al	rs7040440	C	T	0.922	0.294	0.047	3.11e-10	9	117091074	cis	P02760	9	116822407	116840752	Chen Yao, et al _P02760
Chen Yao, et al	rs7040440	C	T	0.922	-0.348	0.046	3.3e-14	9	117091074	cis	P02763	9	117085336	117088755	Chen Yao, et al _P02763
Karsten Suhre, et al	rs2518136	T	C	0.46	-0.556	0.04	1.7e-39	3	186337827	cis	P02765	3	186330712	186339107	Karsten Suhre, et al_P02765	997
Egil Ferkingstad, et al	rs4686790	G	T	0.2935	-0.36	0.00935857	1e-200	3	186321982	cis	P02765	3	186330712	186339107	Egil Ferkingstad, et al_P02765	35559
Benjamin B. Sun, et al	rs35094235	G	T	0.731	0.63	0.03	2e-132	3	186328951	cis	P02765	3	186330712	186339107	Benjamin B. Sun, et al_P02765	3301
Egil Ferkingstad, et al	rs75444879	A	G	0.3372	0.06	0.00916996	6.03e-11	2	234587848	trans	P02768	4	74262831	74287129	Egil Ferkingstad, et al_P02768	35559
Egil Ferkingstad, et al	rs10502	C	G	0.4498	0.06	0.00871799	5.89e-12	6	90039670	trans	P02768	4	74262831	74287129	Egil Ferkingstad, et al_P02768	35559
Egil Ferkingstad, et al	rs7603427	C	T	0.4502	0.08	0.00767382	1.91e-25	2	204317553	trans	P02768	4	74262831	74287129	Egil Ferkingstad, et al_P02768	35559
Egil Ferkingstad, et al	rs2139646	A	G	0.3622	0.06	0.00841081	9.77e-13	4	72771403	cis	P02774	4	72607410	72669758	Egil Ferkingstad, et al_P02774	35559
Benjamin B. Sun, et al	rs861442	G	A	0.641	-0.18	0.03	3.1e-12	2	224902897	trans	P02775	4	74852755	74853914	Benjamin B. Sun, et al_P02775	3301
Benjamin B. Sun, et al	rs11548618	A	G	0.009	1.92	0.13	2.1e-49	4	76943947	cis	P02778	4	76942273	76944650	Benjamin B. Sun, et al_P02778	3301
Karsten Suhre, et al	rs11548618	A	G	0.01	1.841	0.191	4.9e-21	4	76943947	cis	P02778	4	76942273	76944650	Karsten Suhre, et al_P02778	997
Egil Ferkingstad, et al	rs6532086	A	G	0.4937	0.08	0.00837426	1.26e-21	4	76937278	cis	P02778	4	76942273	76944650	Egil Ferkingstad, et al_P02778	35559
Egil Ferkingstad, et al	rs2879280	A	G	0.1484	0.14	0.0115895	1.35e-33	5	141470658	trans	P02786	3	195754054	195809060	Egil Ferkingstad, et al_P02786	35559
Egil Ferkingstad, et al	rs8047587	T	G	0.4392	0.05	0.00785953	2e-10	16	53798622	trans	P02786	3	195754054	195809060	Egil Ferkingstad, et al_P02786	35559
Egil Ferkingstad, et al	rs9801017	G	A	0.3514	0.06	0.00914594	5.37e-11	7	100236202	trans	P02786	3	195754054	195809060	Egil Ferkingstad, et al_P02786	35559
Egil Ferkingstad, et al	rs6592965	A	G	0.4006	-0.06	0.00838109	8.13e-13	7	50427982	trans	P02786	3	195754054	195809060	Egil Ferkingstad, et al_P02786	35559
Egil Ferkingstad, et al	rs2471884	T	C	0.1376	0.26	0.0116149	5.5e-111	11	117010320	trans	P02786	3	195754054	195809060	Egil Ferkingstad, et al_P02786	35559
Egil Ferkingstad, et al	rs12210538	G	A	0.2258	0.06	0.00896923	2.24e-11	6	110760008	trans	P02786	3	195754054	195809060	Egil Ferkingstad, et al_P02786	35559
Egil Ferkingstad, et al	rs8887	T	C	0.3912	-0.05	0.00825389	1.38e-09	19	4502201	trans	P02786	3	195754054	195809060	Egil Ferkingstad, et al_P02786	35559
Arthur Gilly, et al	rs3817672	C	T	0.41	0.267	0.027	1.1e-22	3	195800811	cis	P02786	3	195754054	195809060	Arthur Gilly, et al_P02786	1407
Egil Ferkingstad, et al	rs12461546	T	C	0.0858	0.13	0.0148752	2.34e-18	19	11298491	trans	P02786	3	195754054	195809060	Egil Ferkingstad, et al_P02786	35559
Egil Ferkingstad, et al	rs80215559	C	T	0.0655	-0.17	0.0156229	1.41e-27	6	25918225	trans	P02787	3	133464800	133497850	Egil Ferkingstad, et al_P02787	35559
Egil Ferkingstad, et al	rs8177245	G	A	0.2701	0.14	0.00835391	4.9e-63	3	133479230	cis	P02787	3	133464800	133497850	Egil Ferkingstad, et al_P02787	35559
Egil Ferkingstad, et al	rs61740470	T	C	0.0081	-1.11	0.0452439	6.46e-133	3	46491985	cis	P02788	3	46477136	46526724	Egil Ferkingstad, et al_P02788	35559
Egil Ferkingstad, et al	rs2074038	T	G	0.0923	0.16	0.0139395	1.7e-30	11	44087989	trans	P02788	3	46477136	46526724	Egil Ferkingstad, et al_P02788	35559
Egil Ferkingstad, et al	rs3917932	C	G	0.4314	0.05	0.00804022	5.01e-10	1	36943916	trans	P02788	3	46477136	46526724	Egil Ferkingstad, et al_P02788	35559
Egil Ferkingstad, et al	rs5015750	A	G	0.0866	0.18	0.014005	8.32e-38	3	46499403	cis	P02788	3	46477136	46526724	Egil Ferkingstad, et al_P02788	35559
Benjamin B. Sun, et al	rs6441996	C	G	0.238	-0.43	0.03	2e-51	3	46505266	cis	P02788	3	46477136	46526724	Benjamin B. Sun, et al_P02788	3301
Egil Ferkingstad, et al	rs2653414	A	C	0.0069	0.4	0.0496755	8.13e-16	8	17726069	trans	P02788	3	46477136	46526724	Egil Ferkingstad, et al_P02788	35559
Egil Ferkingstad, et al	rs1870027	A	G	0.2923	0.06	0.00865227	4.07e-12	7	50258234	trans	P02788	3	46477136	46526724	Egil Ferkingstad, et al_P02788	35559
Benjamin B. Sun, et al	rs61740470	T	C	0.011	-1.23	0.12	1.9e-26	3	46491985	cis	P02788	3	46477136	46526724	Benjamin B. Sun, et al_P02788	3301
Chen Yao, et al	rs7935957	A	T	0.788	-0.252	0.022	5.06e-30	11	6450200	cis	P02790	11	6452279	6463847	Chen Yao, et al _P02790
Karsten Suhre, et al	rs10494745	A	G	0.11	-1.025	0.063	1.8e-52	1	196887457	trans	P02790	11	6452279	6463847	Karsten Suhre, et al_P02790	997
Egil Ferkingstad, et al	rs8263	T	C	0.4894	-0.05	0.00811122	7.08e-10	17	56423114	trans	P02792	19	49468558	49470135	Egil Ferkingstad, et al_P02792	35559
Egil Ferkingstad, et al	rs199138	A	G	0.0814	-0.12	0.0147033	3.31e-16	15	45387550	trans	P02792	19	49468558	49470135	Egil Ferkingstad, et al_P02792	35559
Chen Yao, et al	rs4253254	T	C	0.51	-0.391	0.018	2.47e-106	4	187158508	trans	P02818	1	156211753	156213112	Chen Yao, et al _P02818
Karsten Suhre, et al	rs17114671	C	T	0.12	0.806	0.06	1.9e-38	14	21155270	cis	P03950	14	21152336	21167130	Karsten Suhre, et al_P03950	997
Egil Ferkingstad, et al	rs645040	G	T	0.2273	-0.07	0.00974362	6.76e-13	3	135926622	trans	P03950	14	21152336	21167130	Egil Ferkingstad, et al_P03950	35559
Egil Ferkingstad, et al	rs28535078	A	G	0.2211	0.56	0.0145578	1e-200	14	21145076	cis	P03950	14	21152336	21167130	Egil Ferkingstad, et al_P03950	35559
Egil Ferkingstad, et al	rs36071889	T	C	0.2269	-0.35	0.00975392	1e-200	14	21159266	cis	P03950	14	21152336	21167130	Egil Ferkingstad, et al_P03950	35559
Egil Ferkingstad, et al	rs1059541	G	C	0.1233	0.08	0.0128494	4.79e-10	2	61414470	trans	P03950	14	21152336	21167130	Egil Ferkingstad, et al_P03950	35559
Karsten Suhre, et al	rs2289252	T	C	0.41	0.442	0.042	4.6e-25	4	187207381	cis	P03951	4	187187099	187210835	Karsten Suhre, et al_P03951	997
Egil Ferkingstad, et al	rs55707100	T	C	0.0273	-0.16	0.026033	7.94e-10	15	43820717	trans	P03951	4	187187099	187210835	Egil Ferkingstad, et al_P03951	35559
Egil Ferkingstad, et al	rs710446	C	T	0.3845	0.39	0.0101385	1e-200	3	186459927	trans	P03951	4	187187099	187210835	Egil Ferkingstad, et al_P03951	35559
Egil Ferkingstad, et al	rs2289252	T	C	0.3886	0.33	0.00857869	1e-200	4	187207381	cis	P03951	4	187187099	187210835	Egil Ferkingstad, et al_P03951	35559
Karsten Suhre, et al	rs1511802	C	T	0.37	0.476	0.041	9.1e-29	4	187150806	cis	P03952	4	187130133	187179625	Karsten Suhre, et al_P03952	997
Chen Yao, et al	rs12639909	G	A	0.887	0.317	0.03	7.94e-26	4	187138801	cis	P03952	4	187130133	187179625	Chen Yao, et al _P03952
Chen Yao, et al	rs4253425	C	T	0.896	-0.225	0.031	8.04e-13	4	187205929	cis	P03952	4	187130133	187179625	Chen Yao, et al _P03952
Chen Yao, et al	rs71322413	C	T	0.953	-0.37	0.054	6.22e-12	3	186501854	trans	P03952	4	187130133	187179625	Chen Yao, et al _P03952
Egil Ferkingstad, et al	rs4253305	G	A	0.412	0.4	0.0103984	1e-200	4	187173691	cis	P03952	4	187130133	187179625	Egil Ferkingstad, et al_P03952	35559
Lasse Folkersen, et al	rs12570111	T	C	0.56	0.14	0.0256302	4.7e-08	10	12325058	trans	P03956	11	102660651	102668891	Lasse Folkersen, et al_P03956	3394
Lasse Folkersen, et al	rs471994	G	A	0.65	0.32	0.0257852	2.3e-35	11	102697731	cis	P03956	11	102660651	102668891	Lasse Folkersen, et al_P03956	3394
Egil Ferkingstad, et al	rs534191	T	C	0.4485	0.43	0.0111783	1e-200	11	102671697	cis	P03956	11	102660651	102668891	Egil Ferkingstad, et al_P03956	35559
Egil Ferkingstad, et al	rs72983857	A	G	0.1804	0.07	0.00978657	8.51e-13	11	106495068	trans	P03956	11	102660651	102668891	Egil Ferkingstad, et al_P03956	35559
Karsten Suhre, et al	rs484915	T	A	0.45	0.503	0.042	2.1e-30	11	102673248	cis	P03956	11	102660651	102668891	Karsten Suhre, et al_P03956	997
Egil Ferkingstad, et al	rs34038940	A	T	0.2625	0.17	0.0091503	4.79e-77	11	6443672	trans	P03971	19	2249308	2252072	Egil Ferkingstad, et al_P03971	35559
Benjamin B. Sun, et al	rs34038940	A	T	0.247	0.25	0.03	2.6e-18	11	6443672	trans	P03971	19	2249308	2252072	Benjamin B. Sun, et al_P03971	3301
Egil Ferkingstad, et al	rs7205804	A	G	0.4434	0.05	0.00816447	9.12e-10	16	57004889	trans	P03973	20	43880880	43883205	Egil Ferkingstad, et al_P03973	35559
Egil Ferkingstad, et al	rs4375934	T	C	0.3143	0.07	0.00985206	1.2e-12	20	43796519	cis	P03973	20	43880880	43883205	Egil Ferkingstad, et al_P03973	35559
Egil Ferkingstad, et al	rs2808467	T	G	0.1536	0.15	0.0208883	6.92e-13	1	207273801	cis	P04003	1	207277607	207318317	Egil Ferkingstad, et al_P04003	35559
Benjamin B. Sun, et al	rs12092641	C	T	0.052	0.46	0.06	7.4e-17	1	57426950	trans	P04004	17	26691290	26700110	Benjamin B. Sun, et al_P04004	3301
Karsten Suhre, et al	rs2284367	C	T	0.22	-0.511	0.048	4.1e-25	11	34484542	cis	P04040	11	34460472	34493609	Karsten Suhre, et al_P04040	997
Benjamin B. Sun, et al	rs2745924	T	G	0.545	0.19	0.02	2.7e-14	11	34399185	cis	P04040	11	34460472	34493609	Benjamin B. Sun, et al_P04040	3301
Egil Ferkingstad, et al	rs73123625	T	A	0.0248	0.23	0.0265077	4.07e-18	4	15729173	trans	P04040	11	34460472	34493609	Egil Ferkingstad, et al_P04040	35559
Egil Ferkingstad, et al	rs769218	A	G	0.2199	-0.21	0.00954639	3.02e-107	11	34470679	cis	P04040	11	34460472	34493609	Egil Ferkingstad, et al_P04040	35559
Egil Ferkingstad, et al	rs533581	C	T	0.4162	-0.06	0.0085368	2.09e-12	16	88967437	trans	P04054	12	120759914	120765592	Egil Ferkingstad, et al_P04054	35559
Egil Ferkingstad, et al	rs61185143	T	C	0.4284	-0.14	0.00788695	1.7e-70	2	128165478	cis	P04070	2	128176003	128186822	Egil Ferkingstad, et al_P04070	35559
Egil Ferkingstad, et al	rs660240	T	C	0.205	-0.08	0.00926213	5.75e-18	1	109817838	trans	P04070	2	128176003	128186822	Egil Ferkingstad, et al_P04070	35559
Karsten Suhre, et al	rs867186	G	A	0.12	0.838	0.062	5.5e-38	20	33764554	trans	P04070	2	128176003	128186822	Karsten Suhre, et al_P04070	997
Egil Ferkingstad, et al	rs6060266	C	T	0.2202	-0.08	0.0095733	6.46e-17	20	33733078	trans	P04070	2	128176003	128186822	Egil Ferkingstad, et al_P04070	35559
Egil Ferkingstad, et al	rs143642746	A	G	0.0148	-0.22	0.0314312	2.57e-12	20	33754394	trans	P04070	2	128176003	128186822	Egil Ferkingstad, et al_P04070	35559
Egil Ferkingstad, et al	rs7357731	G	A	0.026	0.34	0.0255657	2.34e-40	9	75789935	cis	P04083	9	75766673	75785309	Egil Ferkingstad, et al_P04083	35559
Karsten Suhre, et al	rs4745216	A	C	0.04	0.773	0.116	5.2e-11	9	75744157	cis	P04083	9	75766673	75785309	Karsten Suhre, et al_P04083	997
Arthur Gilly, et al	rs149525923	A	C	0.006	-1.661	0.224	1.31e-13	7	663036	cis	P04085	7	536895	559933	Arthur Gilly, et al_P04085	1407
Chen Yao, et al	rs12740374	T	G	0.215	-0.182	0.022	4.95e-16	1	109817590	trans	P04114	2	21224301	21266945	Chen Yao, et al _P04114
Karsten Suhre, et al	rs520354	G	A	0.47	0.303	0.042	6.9e-13	2	21259612	cis	P04114	2	21224301	21266945	Karsten Suhre, et al_P04114	997
Egil Ferkingstad, et al	rs12740374	T	G	0.2078	-0.13	0.0100139	1.55e-38	1	109817590	trans	P04114	2	21224301	21266945	Egil Ferkingstad, et al_P04114	35559
Egil Ferkingstad, et al	rs139276089	C	G	0.4915	0.11	0.00848252	1.86e-38	4	187160394	trans	P04114	2	21224301	21266945	Egil Ferkingstad, et al_P04114	35559
Egil Ferkingstad, et al	rs563290	G	A	0.1402	-0.09	0.0122464	2e-13	2	21288226	cis	P04114	2	21224301	21266945	Egil Ferkingstad, et al_P04114	35559
Egil Ferkingstad, et al	rs3748050	C	T	0.2661	0.32	0.0116857	4.27e-165	6	35765068	cis	P04118	6	35762759	35765088	Egil Ferkingstad, et al_P04118	35559
Egil Ferkingstad, et al	rs115770370	T	C	0.05	-0.22	0.0199166	2.29e-28	6	35899892	cis	P04118	6	35762759	35765088	Egil Ferkingstad, et al_P04118	35559
Benjamin B. Sun, et al	rs9380534	A	G	0.602	0.45	0.03	3.5e-71	6	35751572	cis	P04118	6	35762759	35765088	Benjamin B. Sun, et al_P04118	3301
Benjamin B. Sun, et al	rs3761376	A	G	0.242	-0.22	0.03	3.9e-14	21	43787038	cis	P04155	21	43782391	43786703	Benjamin B. Sun, et al_P04155	3301
Egil Ferkingstad, et al	rs3761376	A	G	0.2481	-0.38	0.00987849	1e-200	21	43787038	cis	P04155	21	43782391	43786703	Egil Ferkingstad, et al_P04155	35559
Egil Ferkingstad, et al	rs13141329	T	A	0.4895	-0.05	0.00802624	4.68e-10	4	139125405	trans	P04155	21	43782391	43786703	Egil Ferkingstad, et al_P04155	35559
Egil Ferkingstad, et al	rs62133344	A	C	0.0506	0.54	0.0184803	1.07e-187	2	69177269	trans	P04155	21	43782391	43786703	Egil Ferkingstad, et al_P04155	35559
Egil Ferkingstad, et al	rs4816636	T	G	0.1986	-0.06	0.0096148	4.37e-10	21	41026510	trans	P04155	21	43782391	43786703	Egil Ferkingstad, et al_P04155	35559
Egil Ferkingstad, et al	rs80334578	C	T	0.0245	0.2	0.0267801	8.13e-14	11	1219482	trans	P04155	21	43782391	43786703	Egil Ferkingstad, et al_P04155	35559
Egil Ferkingstad, et al	rs117389225	T	C	0.0126	0.45	0.0370034	5.01e-34	21	43786532	cis	P04155	21	43782391	43786703	Egil Ferkingstad, et al_P04155	35559
Egil Ferkingstad, et al	rs10902097	C	G	0.0898	0.11	0.0145184	3.55e-14	11	1121151	trans	P04155	21	43782391	43786703	Egil Ferkingstad, et al_P04155	35559
Egil Ferkingstad, et al	rs12990985	C	T	0.019	0.62	0.0307727	2.82e-90	2	69171609	trans	P04155	21	43782391	43786703	Egil Ferkingstad, et al_P04155	35559
Egil Ferkingstad, et al	rs140431012	G	A	0.0959	-0.09	0.0141629	2.09e-10	3	124473930	trans	P04180	16	67973653	67978034	Egil Ferkingstad, et al_P04180	35559
Egil Ferkingstad, et al	rs6444156	A	G	0.252	0.06	0.00878521	8.51e-12	3	186397474	trans	P04180	16	67973653	67978034	Egil Ferkingstad, et al_P04180	35559
Egil Ferkingstad, et al	rs186268843	A	G	0.1676	1.07	0.0278158	1e-200	3	186379356	cis	P04196	3	186378005	186396029	Egil Ferkingstad, et al_P04196	35559
Egil Ferkingstad, et al	rs113543611	T	C	0.0468	0.18	0.0182887	7.41e-23	1	150575754	trans	P04264	12	53068520	53074191	Egil Ferkingstad, et al_P04264	35559
Egil Ferkingstad, et al	rs7240884	G	A	0.4347	0.06	0.00786657	2.4e-14	18	57568693	trans	P04264	12	53068520	53074191	Egil Ferkingstad, et al_P04264	35559
Egil Ferkingstad, et al	rs641621	T	G	0.2322	-0.08	0.00966807	1.29e-16	12	52912906	cis	P04264	12	53068520	53074191	Egil Ferkingstad, et al_P04264	35559
Egil Ferkingstad, et al	rs117484558	A	G	0.0311	-0.2	0.0228239	1.91e-18	17	39742921	trans	P04264	12	53068520	53074191	Egil Ferkingstad, et al_P04264	35559
Egil Ferkingstad, et al	rs11614724	A	G	0.2709	0.11	0.00910461	1.32e-33	12	6141665	cis	P04275	12	6058040	6233936	Egil Ferkingstad, et al_P04275	35559
Egil Ferkingstad, et al	rs7968675	C	T	0.3562	0.05	0.0080216	4.57e-10	12	131303377	trans	P04275	12	6058040	6233936	Egil Ferkingstad, et al_P04275	35559
Egil Ferkingstad, et al	rs868876	T	A	0.2915	-0.06	0.00924318	8.51e-11	19	7831226	trans	P04275	12	6058040	6233936	Egil Ferkingstad, et al_P04275	35559
Egil Ferkingstad, et al	rs566028	C	T	0.4676	-0.05	0.00814014	8.13e-10	6	147520965	trans	P04275	12	6058040	6233936	Egil Ferkingstad, et al_P04275	35559
Egil Ferkingstad, et al	rs145848488	A	G	0.0848	-0.17	0.0143994	3.63e-32	12	6285803	cis	P04275	12	6058040	6233936	Egil Ferkingstad, et al_P04275	35559
Karsten Suhre, et al	rs612169	G	A	0.35	0.417	0.044	1.2e-20	9	136143442	trans	P04275	12	6058040	6233936	Karsten Suhre, et al_P04275	997
Egil Ferkingstad, et al	rs8023580	C	T	0.2334	0.06	0.00952721	3.02e-10	15	96708291	trans	P04278	17	7517382	7536700	Egil Ferkingstad, et al_P04278	35559
Egil Ferkingstad, et al	rs858519	T	C	0.47	-0.17	0.00823202	9.55e-95	17	7531965	cis	P04278	17	7517382	7536700	Egil Ferkingstad, et al_P04278	35559
Egil Ferkingstad, et al	rs523118	T	G	0.2308	0.07	0.00957724	2.69e-13	3	135965888	trans	P04278	17	7517382	7536700	Egil Ferkingstad, et al_P04278	35559
Benjamin B. Sun, et al	rs908830	C	T	0.957	-0.46	0.06	1.9e-13	9	139840859	trans	P04279	20	43835638	43838413	Benjamin B. Sun, et al_P04279	3301
Egil Ferkingstad, et al	rs908830	T	C	0.0509	0.49	0.0185547	1.1e-153	9	139840859	trans	P04279	20	43835638	43838413	Egil Ferkingstad, et al_P04279	35559
Egil Ferkingstad, et al	rs684216	G	C	0.3103	0.63	0.0163775	1e-200	1	57403803	trans	P04279	20	43835638	43838413	Egil Ferkingstad, et al_P04279	35559
Benjamin B. Sun, et al	rs618184	G	A	0.322	0.51	0.03	1.5e-90	1	57394731	trans	P04279	20	43835638	43838413	Benjamin B. Sun, et al_P04279	3301
Egil Ferkingstad, et al	rs41286852	A	G	0.0158	0.22	0.0339826	9.55e-11	1	57411779	trans	P04279	20	43835638	43838413	Egil Ferkingstad, et al_P04279	35559
Egil Ferkingstad, et al	rs10255397	C	T	0.3888	-0.12	0.00849114	2.4e-45	7	65797408	cis	P04424	7	65540785	65558545	Egil Ferkingstad, et al_P04424	35559
Egil Ferkingstad, et al	rs4753123	T	C	0.1305	-0.08	0.012955	6.61e-10	11	93808619	trans	P04424	7	65540785	65558545	Egil Ferkingstad, et al_P04424	35559
Egil Ferkingstad, et al	rs12292693	C	A	0.2637	-0.27	0.00902722	1.48e-196	11	64936719	trans	P04632	19	36630477	36641255	Egil Ferkingstad, et al_P04632	35559
Egil Ferkingstad, et al	rs5030088	G	A	0.0292	0.34	0.0238512	4.17e-46	3	186460222	trans	P04632	19	36630477	36641255	Egil Ferkingstad, et al_P04632	35559
Egil Ferkingstad, et al	rs2276060	A	G	0.4629	-0.06	0.00743315	6.92e-16	11	118919132	trans	P04637	17	7565097	7590856	Egil Ferkingstad, et al_P04637	35559
Benjamin B. Sun, et al	rs7538379	T	C	0.04	-1.04	0.06	4.9e-63	1	104067356	cis	P04745	1	104197912	104301312	Benjamin B. Sun, et al_P04745	3301
Egil Ferkingstad, et al	rs9292908	C	T	0.2796	0.06	0.00906096	3.55e-11	5	44430824	trans	P04745	1	104197912	104301312	Egil Ferkingstad, et al_P04745	35559
Egil Ferkingstad, et al	rs142370265	T	C	0.0591	-0.24	0.0161444	5.5e-50	1	104027932	cis	P04745	1	104197912	104301312	Egil Ferkingstad, et al_P04745	35559
Egil Ferkingstad, et al	rs35297534	G	A	0.0235	0.46	0.0249327	5.25e-76	1	104153865	cis	P04745	1	104197912	104301312	Egil Ferkingstad, et al_P04745	35559
Egil Ferkingstad, et al	rs10218826	T	C	0.4245	0.09	0.00737676	3.09e-34	1	207124281	trans	P04745	1	104197912	104301312	Egil Ferkingstad, et al_P04745	35559
Egil Ferkingstad, et al	rs2227296	G	A	0.2894	-0.15	0.00858907	2.69e-68	12	11000934	trans	P04745	1	104197912	104301312	Egil Ferkingstad, et al_P04745	35559
Egil Ferkingstad, et al	rs143801286	A	G	0.0112	0.23	0.0377835	1.15e-09	1	104707387	cis	P04745	1	104197912	104301312	Egil Ferkingstad, et al_P04745	35559
Egil Ferkingstad, et al	rs888686	A	T	0.3877	0.07	0.00809204	5.13e-18	5	134510772	trans	P04745	1	104197912	104301312	Egil Ferkingstad, et al_P04745	35559
Egil Ferkingstad, et al	rs373467589	C	G	0.0173	0.23	0.0301905	2.57e-14	1	104256172	cis	P04745	1	104197912	104301312	Egil Ferkingstad, et al_P04745	35559
Egil Ferkingstad, et al	rs370981115	T	C	0.1561	0.3	0.0115738	3.89e-148	1	104204780	cis	P04745	1	104197912	104301312	Egil Ferkingstad, et al_P04745	35559
Egil Ferkingstad, et al	rs7524694	C	T	0.0978	-0.09	0.0140077	1.32e-10	1	104019631	cis	P04746	1	104159999	104168402	Egil Ferkingstad, et al_P04746	35559
Egil Ferkingstad, et al	rs77729677	G	A	0.0462	0.76	0.019757	1e-200	1	104108882	cis	P04746	1	104159999	104168402	Egil Ferkingstad, et al_P04746	35559
Egil Ferkingstad, et al	rs28365941	C	T	0.1045	-0.09	0.0137117	5.25e-11	16	333138	trans	P04746	1	104159999	104168402	Egil Ferkingstad, et al_P04746	35559
Egil Ferkingstad, et al	rs61839970	A	G	0.3483	0.05	0.00771916	9.33e-11	10	49240255	trans	P04746	1	104159999	104168402	Egil Ferkingstad, et al_P04746	35559
Egil Ferkingstad, et al	rs9482770	C	T	0.4741	0.06	0.00851736	1.86e-12	6	127443092	trans	P04746	1	104159999	104168402	Egil Ferkingstad, et al_P04746	35559
Egil Ferkingstad, et al	rs533406	G	A	0.4196	-0.08	0.00792216	5.62e-24	16	88974860	trans	P04746	1	104159999	104168402	Egil Ferkingstad, et al_P04746	35559
Egil Ferkingstad, et al	rs67824503	C	T	0.2409	-0.07	0.00939595	9.33e-14	8	129535264	trans	P04746	1	104159999	104168402	Egil Ferkingstad, et al_P04746	35559
Egil Ferkingstad, et al	rs6926219	G	A	0.4601	0.08	0.00782305	1.51e-24	6	122720806	trans	P04792	7	75931861	75933612	Egil Ferkingstad, et al_P04792	35559
Lasse Folkersen, et al	rs13236526	A	G	0.7	0.36	0.0420415	1.1e-17	7	75913642	cis	P04792	7	75931861	75933612	Lasse Folkersen, et al_P04792	3394
Egil Ferkingstad, et al	rs59882870	A	G	0.1606	0.17	0.0107503	2.51e-56	7	75638421	cis	P04792	7	75931861	75933612	Egil Ferkingstad, et al_P04792	35559
Egil Ferkingstad, et al	rs1985791	T	G	0.3102	0.09	0.00842001	1.15e-26	22	23055539	trans	P04818	18	657604	673578	Egil Ferkingstad, et al_P04818	35559
Benjamin B. Sun, et al	rs1106476	A	T	0.117	-1.17	0.03	1e-200	19	52130637	trans	P04843	3	128338817	128399918	Benjamin B. Sun, et al_P04843	3301
Egil Ferkingstad, et al	rs73050865	G	C	0.0239	-1.16	0.0301554	1e-200	19	52115944	trans	P04843	3	128338817	128399918	Egil Ferkingstad, et al_P04843	35559
Benjamin B. Sun, et al	rs2712417	G	A	0.618	-0.34	0.02	3.1e-44	3	128345179	cis	P04843	3	128338817	128399918	Benjamin B. Sun, et al_P04843	3301
Egil Ferkingstad, et al	rs73056872	G	T	0.0977	-0.16	0.0144095	1.2e-28	19	52240307	trans	P04843	3	128338817	128399918	Egil Ferkingstad, et al_P04843	35559
Egil Ferkingstad, et al	rs7359936	A	C	0.4654	0.06	0.0077439	9.33e-15	19	52150601	trans	P04843	3	128338817	128399918	Egil Ferkingstad, et al_P04843	35559
Egil Ferkingstad, et al	rs1555405	A	G	0.3038	-0.05	0.00793484	2.95e-10	14	101176769	trans	P05015	9	21216372	21217310	Egil Ferkingstad, et al_P05015	35559
Karsten Suhre, et al	rs2949833	T	C	0.29	0.32	0.045	3e-12	7	45984820	trans	P05019	12	102789645	102874423	Karsten Suhre, et al_P05019	997
Egil Ferkingstad, et al	rs141575023	T	C	0.1275	-0.08	0.0128569	4.9e-10	14	106370370	trans	P05019	12	102789645	102874423	Egil Ferkingstad, et al_P05019	35559
Egil Ferkingstad, et al	rs117757089	C	T	0.0768	-0.1	0.0161842	6.46e-10	16	1847162	trans	P05019	12	102789645	102874423	Egil Ferkingstad, et al_P05019	35559
Egil Ferkingstad, et al	rs9930725	A	G	0.0853	0.12	0.0148611	6.76e-16	16	1844176	trans	P05019	12	102789645	102874423	Egil Ferkingstad, et al_P05019	35559
Egil Ferkingstad, et al	rs924140	T	C	0.3826	0.05	0.00783345	1.74e-10	7	45963114	trans	P05019	12	102789645	102874423	Egil Ferkingstad, et al_P05019	35559
Egil Ferkingstad, et al	rs61748577	C	T	0.0162	0.41	0.0331747	4.37e-35	6	24454313	trans	P05026	1	169074935	169101960	Egil Ferkingstad, et al_P05026	35559
Egil Ferkingstad, et al	rs3956912	C	T	0.4811	-0.08	0.00812451	7.08e-23	10	65205881	trans	P05026	1	169074935	169101960	Egil Ferkingstad, et al_P05026	35559
Egil Ferkingstad, et al	rs35261004	T	C	0.0094	-0.3	0.043736	6.92e-12	6	24423824	trans	P05026	1	169074935	169101960	Egil Ferkingstad, et al_P05026	35559
Egil Ferkingstad, et al	rs10179758	G	A	0.0516	-0.11	0.0179083	8.13e-10	2	169868814	trans	P05026	1	169074935	169101960	Egil Ferkingstad, et al_P05026	35559
Egil Ferkingstad, et al	rs2744568	T	C	0.3625	0.14	0.00826326	2.19e-64	6	24483279	trans	P05026	1	169074935	169101960	Egil Ferkingstad, et al_P05026	35559
Egil Ferkingstad, et al	rs57012404	A	G	0.001	-1.03	0.117928	2.45e-18	6	24453376	trans	P05026	1	169074935	169101960	Egil Ferkingstad, et al_P05026	35559
Egil Ferkingstad, et al	rs2848657	A	T	0.1126	0.08	0.0124649	1.38e-10	2	158495349	trans	P05060	20	5892076	5906007	Egil Ferkingstad, et al_P05060	35559
Egil Ferkingstad, et al	rs36054946	C	T	0.0143	-0.29	0.035105	1.45e-16	20	5866690	cis	P05060	20	5892076	5906007	Egil Ferkingstad, et al_P05060	35559
Egil Ferkingstad, et al	rs783646	G	C	0.1592	-0.09	0.01126	1.32e-15	6	117286220	trans	P05060	20	5892076	5906007	Egil Ferkingstad, et al_P05060	35559
Egil Ferkingstad, et al	rs4408267	C	G	0.1117	-0.09	0.0136335	4.07e-11	11	93835395	trans	P05062	9	104182860	104198105	Egil Ferkingstad, et al_P05062	35559
Egil Ferkingstad, et al	rs439826	T	G	0.3171	0.08	0.00902329	7.59e-19	21	27528646	cis	P05067	21	27252861	27543446	Egil Ferkingstad, et al_P05067	35559
Egil Ferkingstad, et al	rs61658003	C	A	0.1541	-0.08	0.011788	1.15e-11	19	55544203	trans	P05067	21	27252861	27543446	Egil Ferkingstad, et al_P05067	35559
Egil Ferkingstad, et al	rs2781668	T	C	0.1932	-0.11	0.00981421	3.72e-29	6	131897278	cis	P05089	6	131894284	131905472	Egil Ferkingstad, et al_P05089	35559
Egil Ferkingstad, et al	rs74451798	G	A	0.029	0.16	0.0234841	9.55e-12	6	131896704	cis	P05089	6	131894284	131905472	Egil Ferkingstad, et al_P05089	35559
Egil Ferkingstad, et al	rs7519043	C	T	0.4322	-0.06	0.00861594	3.31e-12	1	16500523	trans	P05091	12	112204691	112247782	Egil Ferkingstad, et al_P05091	35559
Egil Ferkingstad, et al	rs4766462	T	A	0.2714	-0.09	0.00950927	2.95e-21	12	111871141	cis	P05091	12	112204691	112247782	Egil Ferkingstad, et al_P05091	35559
Karsten Suhre, et al	rs2239908	G	A	0.46	0.434	0.042	4.8e-24	17	26725265	trans	P05113	5	131877136	131892530	Karsten Suhre, et al_P05113	997
Egil Ferkingstad, et al	rs1050955	A	G	0.1872	-0.07	0.0105549	3.31e-11	7	100782460	cis	P05121	7	100770370	100782547	Egil Ferkingstad, et al_P05121	35559
Egil Ferkingstad, et al	rs2304595	A	G	0.412	-0.06	0.00790358	3.16e-14	4	187172280	trans	P05154	14	95027779	95059457	Egil Ferkingstad, et al_P05154	35559
Egil Ferkingstad, et al	rs6119	G	A	0.1011	0.35	0.0134558	3.72e-149	14	95054012	cis	P05154	14	95027779	95059457	Egil Ferkingstad, et al_P05154	35559
Egil Ferkingstad, et al	rs11606706	T	G	0.2421	-0.68	0.0176773	1e-200	11	57383575	cis	P05155	11	57364860	57382326	Egil Ferkingstad, et al_P05155	35559
Benjamin B. Sun, et al	rs11229075	C	A	0.261	-0.6	0.03	1.1e-119	11	57391023	cis	P05155	11	57364860	57382326	Benjamin B. Sun, et al_P05155	3301
Karsten Suhre, et al	rs11603020	C	T	0.28	-0.936	0.04	5e-96	11	57374332	cis	P05155	11	57364860	57382326	Karsten Suhre, et al_P05155	997
Karsten Suhre, et al	rs7439493	A	G	0.4	0.36	0.041	1.6e-17	4	110656730	cis	P05156	4	110661852	110723335	Karsten Suhre, et al_P05156	997
Benjamin B. Sun, et al	rs7439493	A	G	0.416	0.31	0.02	8.9e-37	4	110656730	cis	P05156	4	110661852	110723335	Benjamin B. Sun, et al_P05156	3301
Egil Ferkingstad, et al	rs13117504	G	C	0.3832	0.2	0.00843651	3.09e-124	4	110658856	cis	P05156	4	110661852	110723335	Egil Ferkingstad, et al_P05156	35559
Egil Ferkingstad, et al	rs34331968	C	T	0.4635	-0.08	0.00901547	7.08e-19	1	196659753	cis	P05160	1	197008321	197036397	Egil Ferkingstad, et al_P05160	35559
Egil Ferkingstad, et al	rs73079476	C	A	0.1641	-0.07	0.0114371	9.33e-10	12	21343833	trans	P05160	1	197008321	197036397	Egil Ferkingstad, et al_P05160	35559
Egil Ferkingstad, et al	rs1412635	A	G	0.4709	-0.34	0.00883865	1e-200	1	197023048	cis	P05160	1	197008321	197036397	Egil Ferkingstad, et al_P05160	35559
Egil Ferkingstad, et al	rs1921	A	G	0.4572	0.31	0.00820601	1e-200	1	949608	cis	P05161	1	948803	949920	Egil Ferkingstad, et al_P05161	35559
Egil Ferkingstad, et al	rs4917014	G	T	0.2906	-0.06	0.0094472	2.14e-10	7	50305863	trans	P05161	1	948803	949920	Egil Ferkingstad, et al_P05161	35559
Benjamin B. Sun, et al	rs1891906	C	A	0.386	0.26	0.03	1.4e-24	1	950243	cis	P05161	1	948803	949920	Benjamin B. Sun, et al_P05161	3301
Egil Ferkingstad, et al	rs2252930	G	C	0.2527	-0.08	0.0099806	1.1e-15	21	34704201	trans	P05161	1	948803	949920	Egil Ferkingstad, et al_P05161	35559
Egil Ferkingstad, et al	rs835608	A	T	0.4448	-0.06	0.00849804	1.66e-12	1	53169758	trans	P05161	1	948803	949920	Egil Ferkingstad, et al_P05161	35559
Egil Ferkingstad, et al	rs5756736	G	A	0.4375	0.21	0.00809941	3.24e-148	22	37970189	cis	P05162	22	37966255	37978623	Egil Ferkingstad, et al_P05162	35559
Benjamin B. Sun, et al	rs5756729	T	C	0.593	-0.28	0.03	2.2e-26	22	37961353	cis	P05162	22	37966255	37978623	Benjamin B. Sun, et al_P05162	3301
Egil Ferkingstad, et al	rs12712881	A	C	0.4772	0.07	0.00809696	5.37e-18	2	43649780	trans	P05164	17	56347217	56358296	Egil Ferkingstad, et al_P05164	35559
Egil Ferkingstad, et al	rs11155297	T	G	0.2561	0.06	0.00938977	1.66e-10	6	143825104	trans	P05164	17	56347217	56358296	Egil Ferkingstad, et al_P05164	35559
Chen Yao, et al	rs6044953	A	G	0.57	-0.133	0.02	1.15e-11	20	17669186	trans	P05164	17	56347217	56358296	Chen Yao, et al _P05164
Egil Ferkingstad, et al	rs79141987	A	G	0.1574	-0.26	0.0108784	3.02e-126	17	56398479	cis	P05164	17	56347217	56358296	Egil Ferkingstad, et al_P05164	35559
Chen Yao, et al	rs2680703	A	G	0.596	-0.175	0.021	1.91e-17	17	56429673	cis	P05164	17	56347217	56358296	Chen Yao, et al _P05164
Egil Ferkingstad, et al	rs55771110	A	G	0.1494	0.12	0.0110535	1.86e-27	3	47346717	trans	P05164	17	56347217	56358296	Egil Ferkingstad, et al_P05164	35559
Egil Ferkingstad, et al	rs3738187	A	G	0.1845	0.14	0.0106803	2.95e-39	1	229683264	trans	P05164	17	56347217	56358296	Egil Ferkingstad, et al_P05164	35559
Chen Yao, et al	rs11810108	T	C	0.746	-0.152	0.022	2.02e-12	1	229668671	trans	P05164	17	56347217	56358296	Chen Yao, et al _P05164
Egil Ferkingstad, et al	rs6962012	G	T	0.1963	-0.07	0.0103398	1.29e-11	7	6497501	trans	P05164	17	56347217	56358296	Egil Ferkingstad, et al_P05164	35559
Egil Ferkingstad, et al	rs34198449	A	G	0.2982	-0.07	0.00843165	1.02e-16	3	128381270	trans	P05164	17	56347217	56358296	Egil Ferkingstad, et al_P05164	35559
Chen Yao, et al	rs917606	T	C	0.789	0.157	0.023	7.43e-12	17	56265017	cis	P05164	17	56347217	56358296	Chen Yao, et al _P05164
Egil Ferkingstad, et al	rs13413812	G	C	0.2499	0.06	0.00969343	6.03e-10	2	43345917	trans	P05164	17	56347217	56358296	Egil Ferkingstad, et al_P05164	35559
Egil Ferkingstad, et al	rs744233	A	G	0.3173	0.06	0.00953262	3.09e-10	3	126249265	trans	P05164	17	56347217	56358296	Egil Ferkingstad, et al_P05164	35559
Karsten Suhre, et al	rs1126478	C	T	0.3	0.498	0.046	5.1e-26	3	46501213	trans	P05186	1	21835858	21904905	Karsten Suhre, et al_P05186	997
Egil Ferkingstad, et al	rs13426600	A	G	0.0729	-0.12	0.0150562	1.58e-15	2	88949926	trans	P05198	14	67826714	67853233	Egil Ferkingstad, et al_P05198	35559
Egil Ferkingstad, et al	rs5498	G	A	0.4669	-1.14	0.0296355	1e-200	19	10395683	cis	P05362	19	10381511	10397291	Egil Ferkingstad, et al_P05362	35559
Karsten Suhre, et al	rs5498	G	A	0.43	-1.217	0.025	1e-200	19	10395683	cis	P05362	19	10381511	10397291	Karsten Suhre, et al_P05362	997
Benjamin B. Sun, et al	rs5498	G	A	0.431	-1.2	0.01	1e-200	19	10395683	cis	P05362	19	10381511	10397291	Benjamin B. Sun, et al_P05362	3301
Egil Ferkingstad, et al	rs1421085	C	T	0.4133	0.06	0.00764637	4.27e-15	16	53800954	trans	P05413	1	31838472	31849697	Egil Ferkingstad, et al_P05413	35559
Egil Ferkingstad, et al	rs57697972	G	A	0.156	-0.12	0.0113175	2.88e-26	8	82398579	trans	P05413	1	31838472	31849697	Egil Ferkingstad, et al_P05413	35559
Egil Ferkingstad, et al	rs7478186	A	G	0.4253	-0.17	0.00809074	5.13e-98	10	124306016	trans	P05451	2	79347488	79350545	Egil Ferkingstad, et al_P05451	35559
Chen Yao, et al	rs687289	G	A	0.677	-0.139	0.02	2.57e-12	9	136137106	trans	P05451	2	79347488	79350545	Chen Yao, et al _P05451
Egil Ferkingstad, et al	rs3754810	T	C	0.0489	-0.28	0.0196046	2.82e-46	2	79389474	cis	P05451	2	79347488	79350545	Egil Ferkingstad, et al_P05451	35559
Egil Ferkingstad, et al	rs76841471	G	T	0.0685	0.53	0.0164755	1e-200	2	79330169	cis	P05451	2	79347488	79350545	Egil Ferkingstad, et al_P05451	35559
Chen Yao, et al	rs12471322	G	A	0.75	0.135	0.024	1.65e-08	2	79403364	cis	P05451	2	79347488	79350545	Chen Yao, et al _P05451
Egil Ferkingstad, et al	rs12990312	T	C	0.1099	-0.13	0.0142991	9.77e-20	2	79321480	cis	P05451	2	79347488	79350545	Egil Ferkingstad, et al_P05451	35559
Chen Yao, et al	rs11126696	G	A	0.612	0.265	0.02	2.18e-40	2	79323888	cis	P05451	2	79347488	79350545	Chen Yao, et al _P05451
Egil Ferkingstad, et al	rs4910023	A	C	0.2979	0.06	0.00878946	8.71e-12	11	11644920	trans	P05452	3	45043040	45077563	Egil Ferkingstad, et al_P05452	35559
Chen Yao, et al	rs2056320	G	A	0.763	0.213	0.021	1.38e-23	3	45092415	cis	P05452	3	45043040	45077563	Chen Yao, et al _P05452
Karsten Suhre, et al	rs2000999	A	G	0.19	-0.458	0.054	8.3e-17	16	72108093	trans	P05546	22	21128167	21142008	Karsten Suhre, et al_P05546	997
Egil Ferkingstad, et al	rs217184	C	T	0.1835	0.26	0.0108288	2.19e-127	16	72105965	trans	P05546	22	21128167	21142008	Egil Ferkingstad, et al_P05546	35559
Benjamin B. Sun, et al	rs9567617	G	C	0.324	0.55	0.02	4.9e-109	13	46651108	trans	P05937	8	91070836	91107703	Benjamin B. Sun, et al_P05937	3301
Egil Ferkingstad, et al	rs9534312	C	T	0.3402	0.24	0.00845901	4.47e-177	13	46650219	trans	P05937	8	91070836	91107703	Egil Ferkingstad, et al_P05937	35559
Egil Ferkingstad, et al	rs2075803	A	G	0.4787	0.16	0.0080147	1.15e-88	19	51628529	trans	P06127	11	60869867	60895324	Egil Ferkingstad, et al_P06127	35559
Egil Ferkingstad, et al	rs2337924	A	G	0.298	0.06	0.00956524	3.55e-10	14	107018173	trans	P06127	11	60869867	60895324	Egil Ferkingstad, et al_P06127	35559
Egil Ferkingstad, et al	rs10121987	G	A	0.2872	0.08	0.00879705	9.55e-20	9	33119818	trans	P06127	11	60869867	60895324	Egil Ferkingstad, et al_P06127	35559
Egil Ferkingstad, et al	rs12749939	T	C	0.2879	-0.27	0.0085958	1e-200	1	45478433	cis	P06132	1	45477819	45481247	Egil Ferkingstad, et al_P06132	35559
Egil Ferkingstad, et al	rs9936992	G	A	0.3513	-0.06	0.00921369	7.41e-11	16	31410111	trans	P06213	19	7112266	7294045	Egil Ferkingstad, et al_P06213	35559
Egil Ferkingstad, et al	rs7080169	A	G	0.4391	0.06	0.00907029	3.72e-11	10	82232706	trans	P06213	19	7112266	7294045	Egil Ferkingstad, et al_P06213	35559
Egil Ferkingstad, et al	rs760462	T	C	0.2302	-0.19	0.00981375	1.66e-83	21	46328099	trans	P06213	19	7112266	7294045	Egil Ferkingstad, et al_P06213	35559
Egil Ferkingstad, et al	rs11574938	C	G	0.4951	0.16	0.00849861	4.57e-79	16	30485393	trans	P06213	19	7112266	7294045	Egil Ferkingstad, et al_P06213	35559
Egil Ferkingstad, et al	rs58745116	A	G	0.422	-0.08	0.00794887	7.94e-24	17	33803592	trans	P06213	19	7112266	7294045	Egil Ferkingstad, et al_P06213	35559
Egil Ferkingstad, et al	rs150960915	G	A	0.0149	-0.23	0.0350778	5.5e-11	1	161574427	trans	P06213	19	7112266	7294045	Egil Ferkingstad, et al_P06213	35559
Egil Ferkingstad, et al	rs157572	C	G	0.341	-0.05	0.00826908	1.48e-09	5	131626112	trans	P06213	19	7112266	7294045	Egil Ferkingstad, et al_P06213	35559
Egil Ferkingstad, et al	rs11605349	C	T	0.0857	0.11	0.0142402	1.12e-14	11	126305755	trans	P06213	19	7112266	7294045	Egil Ferkingstad, et al_P06213	35559
Egil Ferkingstad, et al	rs2859660	C	T	0.1526	0.07	0.0112173	4.37e-10	12	10582294	trans	P06213	19	7112266	7294045	Egil Ferkingstad, et al_P06213	35559
Egil Ferkingstad, et al	rs17710008	A	G	0.1653	0.07	0.0106703	5.37e-11	6	153043035	trans	P06213	19	7112266	7294045	Egil Ferkingstad, et al_P06213	35559
Egil Ferkingstad, et al	rs5030377	G	A	0.4268	-0.07	0.00856819	3.09e-16	19	10393234	trans	P06213	19	7112266	7294045	Egil Ferkingstad, et al_P06213	35559
Egil Ferkingstad, et al	rs3133023	C	T	0.2532	-0.1	0.0105046	1.74e-21	21	15273122	trans	P06213	19	7112266	7294045	Egil Ferkingstad, et al_P06213	35559
Egil Ferkingstad, et al	rs1799815	A	G	0.0521	-0.17	0.0193716	1.7e-18	19	7125519	cis	P06213	19	7112266	7294045	Egil Ferkingstad, et al_P06213	35559
Egil Ferkingstad, et al	rs10423726	C	A	0.4502	0.06	0.00947897	2.45e-10	19	16444697	trans	P06213	19	7112266	7294045	Egil Ferkingstad, et al_P06213	35559
Egil Ferkingstad, et al	rs150539161	A	G	0.0048	-0.38	0.0540417	2.04e-12	3	165437863	cis	P06276	3	165490692	165555260	Egil Ferkingstad, et al_P06276	35559
Egil Ferkingstad, et al	rs12059695	A	C	0.3609	-0.1	0.00860973	3.47e-31	1	201954011	trans	P06276	3	165490692	165555260	Egil Ferkingstad, et al_P06276	35559
Chen Yao, et al	rs11687758	A	G	0.482	-0.156	0.02	8.93e-15	2	204242981	trans	P06276	3	165490692	165555260	Chen Yao, et al _P06276
Egil Ferkingstad, et al	rs13244614	A	C	0.3055	-0.06	0.00832257	5.62e-13	7	72973854	trans	P06276	3	165490692	165555260	Egil Ferkingstad, et al_P06276	35559
Egil Ferkingstad, et al	rs11968875	T	C	0.0476	0.14	0.0181792	1.35e-14	6	105850636	trans	P06276	3	165490692	165555260	Egil Ferkingstad, et al_P06276	35559
Chen Yao, et al	rs181556257	G	T	0.855	0.189	0.034	4.36e-08	3	165861098	cis	P06276	3	165490692	165555260	Chen Yao, et al _P06276
Egil Ferkingstad, et al	rs3814365	T	C	0.4292	-0.13	0.00798551	1.38e-59	2	204305093	trans	P06276	3	165490692	165555260	Egil Ferkingstad, et al_P06276	35559
Egil Ferkingstad, et al	rs709932	T	C	0.1241	-0.08	0.0127391	3.39e-10	14	94849201	trans	P06307	3	42299317	42307699	Egil Ferkingstad, et al_P06307	35559
Egil Ferkingstad, et al	rs56092644	T	G	0.2364	0.16	0.00917135	3.72e-68	5	95774809	trans	P06307	3	42299317	42307699	Egil Ferkingstad, et al_P06307	35559
Egil Ferkingstad, et al	rs10985196	A	C	0.2054	-0.07	0.00984766	1.17e-12	9	124033044	cis	P06396	9	123970072	124095121	Egil Ferkingstad, et al_P06396	35559
Egil Ferkingstad, et al	rs2477633	C	A	0.4872	-0.08	0.0080979	5.13e-23	10	17866026	trans	P06681	6	31865562	31913449	Egil Ferkingstad, et al_P06681	35559
Egil Ferkingstad, et al	rs7776054	G	A	0.2721	-0.06	0.00865227	4.07e-12	6	135418916	trans	P06703	1	153507075	153508720	Egil Ferkingstad, et al_P06703	35559
Egil Ferkingstad, et al	rs73026350	G	C	0.0446	0.2	0.0196956	3.16e-24	1	153519981	cis	P06703	1	153507075	153508720	Egil Ferkingstad, et al_P06703	35559
Egil Ferkingstad, et al	rs1729408	G	A	0.3437	-0.07	0.00826188	2.4e-17	11	116674818	cis	P06727	11	116691419	116694022	Egil Ferkingstad, et al_P06727	35559
Egil Ferkingstad, et al	rs731541	C	A	0.3283	0.06	0.00948429	2.51e-10	17	9799162	trans	P06727	11	116691419	116694022	Egil Ferkingstad, et al_P06727	35559
Benjamin B. Sun, et al	rs11559024	C	T	0.022	-0.68	0.08	9.1e-16	19	45821183	cis	P06732	19	45809672	45826235	Benjamin B. Sun, et al_P06732	3301
Egil Ferkingstad, et al	rs11544513	T	G	0.0052	-0.33	0.0527598	3.98e-10	1	8926474	cis	P06733	1	8921061	8939308	Egil Ferkingstad, et al_P06733	35559
Egil Ferkingstad, et al	rs55803162	T	C	0.2496	0.06	0.00954889	3.31e-10	19	33751639	trans	P06734	19	7753644	7767032	Egil Ferkingstad, et al_P06734	35559
Egil Ferkingstad, et al	rs9387400	A	C	0.3592	0.09	0.00861498	1.51e-25	6	116694120	trans	P06734	19	7753644	7767032	Egil Ferkingstad, et al_P06734	35559
Egil Ferkingstad, et al	rs58889466	C	T	0.0558	-0.12	0.0176993	1.2e-11	5	158253683	trans	P06734	19	7753644	7767032	Egil Ferkingstad, et al_P06734	35559
Egil Ferkingstad, et al	rs1883832	T	C	0.2441	0.07	0.0102296	7.76e-12	20	44746982	trans	P06734	19	7753644	7767032	Egil Ferkingstad, et al_P06734	35559
Egil Ferkingstad, et al	rs3809088	T	C	0.3739	-0.05	0.00827924	1.55e-09	11	60221420	trans	P06734	19	7753644	7767032	Egil Ferkingstad, et al_P06734	35559
Egil Ferkingstad, et al	rs2969921	T	C	0.3708	-0.06	0.00962592	4.57e-10	15	80315848	trans	P06734	19	7753644	7767032	Egil Ferkingstad, et al_P06734	35559
Egil Ferkingstad, et al	rs12413053	C	T	0.1424	-0.08	0.0123906	1.07e-10	10	98324489	trans	P06734	19	7753644	7767032	Egil Ferkingstad, et al_P06734	35559
Benjamin B. Sun, et al	rs12973524	A	G	0.484	-0.31	0.02	5.8e-36	19	7758263	cis	P06734	19	7753644	7767032	Benjamin B. Sun, et al_P06734	3301
Egil Ferkingstad, et al	rs12944882	T	C	0.4292	0.08	0.00810547	5.62e-23	17	37983492	trans	P06734	19	7753644	7767032	Egil Ferkingstad, et al_P06734	35559
Karsten Suhre, et al	rs11260013	T	C	0.49	-0.328	0.043	3.9e-14	19	7759676	cis	P06734	19	7753644	7767032	Karsten Suhre, et al_P06734	997
Egil Ferkingstad, et al	rs4948492	C	T	0.28	0.07	0.0099054	1.58e-12	10	63719739	trans	P06734	19	7753644	7767032	Egil Ferkingstad, et al_P06734	35559
Egil Ferkingstad, et al	rs12980031	G	T	0.2435	0.29	0.0099158	5.01e-188	19	7764436	cis	P06734	19	7753644	7767032	Egil Ferkingstad, et al_P06734	35559
Egil Ferkingstad, et al	rs1318232	A	G	0.4219	0.06	0.00863203	3.63e-12	6	44570701	trans	P06734	19	7753644	7767032	Egil Ferkingstad, et al_P06734	35559
Egil Ferkingstad, et al	rs13333054	T	C	0.2315	0.06	0.00956524	3.55e-10	16	86011033	trans	P06734	19	7753644	7767032	Egil Ferkingstad, et al_P06734	35559
Egil Ferkingstad, et al	rs2277989	G	A	0.4499	-0.27	0.00855402	1e-200	19	7761812	cis	P06734	19	7753644	7767032	Egil Ferkingstad, et al_P06734	35559
Egil Ferkingstad, et al	rs17720606	A	C	0.2866	-0.07	0.00858573	3.55e-16	14	51331315	cis	P06737	14	51324609	51411454	Egil Ferkingstad, et al_P06737	35559
Egil Ferkingstad, et al	rs883699	T	C	0.3851	-0.1	0.00799029	6.17e-36	14	51402761	cis	P06737	14	51324609	51411454	Egil Ferkingstad, et al_P06737	35559
Egil Ferkingstad, et al	rs2224606	G	C	0.4533	-0.05	0.00793484	2.95e-10	1	157586909	trans	P06850	8	67088620	67090960	Egil Ferkingstad, et al_P06850	35559
Arthur Gilly, et al	rs3733402	A	G	0.484	-0.253	0.0272	1.32e-20	4	187158034	trans	P06858	8	19759228	19824769	Arthur Gilly, et al_P06858	1407
Egil Ferkingstad, et al	rs7172696	A	G	0.3425	0.12	0.00855816	1.15e-44	15	101991311	trans	P07093	2	224839829	224904036	Egil Ferkingstad, et al_P07093	35559
Egil Ferkingstad, et al	rs16865705	C	G	0.1441	0.13	0.0110953	1.05e-31	2	225133227	cis	P07093	2	224839829	224904036	Egil Ferkingstad, et al_P07093	35559
Egil Ferkingstad, et al	rs77489807	T	C	0.0038	0.42	0.0657646	1.7e-10	2	224915817	cis	P07093	2	224839829	224904036	Egil Ferkingstad, et al_P07093	35559
Egil Ferkingstad, et al	rs62157028	C	T	0.264	0.08	0.0096777	1.38e-16	2	120144586	cis	P07108	2	120124497	120130126	Egil Ferkingstad, et al_P07108	35559
Benjamin B. Sun, et al	rs2241883	C	T	0.303	-0.19	0.03	2.4e-12	2	88424066	cis	P07148	2	88422510	88427635	Benjamin B. Sun, et al_P07148	3301
Egil Ferkingstad, et al	rs2241883	C	T	0.3254	-0.11	0.0086416	4.07e-37	2	88424066	cis	P07148	2	88422510	88427635	Egil Ferkingstad, et al_P07148	35559
Egil Ferkingstad, et al	rs74626198	C	T	0.0447	-0.18	0.0194073	1.78e-20	12	21696251	cis	P07195	12	21788276	21910791	Egil Ferkingstad, et al_P07195	35559
Egil Ferkingstad, et al	rs3847647	A	C	0.3365	0.05	0.00817427	9.55e-10	11	218141	trans	P07203	3	49394609	49396033	Egil Ferkingstad, et al_P07203	35559
Lasse Folkersen, et al	rs3176123	T	G	0.81	-0.3	0.0294534	2.3e-24	20	23027413	cis	P07204	20	23026270	23030378	Lasse Folkersen, et al_P07204	3394
Lasse Folkersen, et al	rs8176693	C	T	0.91	-0.27	0.0418441	1.1e-10	9	136137657	trans	P07204	20	23026270	23030378	Lasse Folkersen, et al_P07204	3394
Egil Ferkingstad, et al	rs62205397	T	C	0.1882	-0.1	0.00983475	2.75e-24	20	57597011	trans	P07205	6	49753366	49755053	Egil Ferkingstad, et al_P07205	35559
Egil Ferkingstad, et al	rs1807629	C	T	0.3401	-0.05	0.00827924	1.55e-09	22	25002323	trans	P07225	3	93591881	93692910	Egil Ferkingstad, et al_P07225	35559
Egil Ferkingstad, et al	rs930814	C	G	0.0312	-0.19	0.0240371	2.69e-15	3	93974928	cis	P07225	3	93591881	93692910	Egil Ferkingstad, et al_P07225	35559
Egil Ferkingstad, et al	rs62079523	A	G	0.3523	0.08	0.0105589	3.55e-14	17	80352303	trans	P07237	17	79801035	79818570	Egil Ferkingstad, et al_P07237	35559
Egil Ferkingstad, et al	rs2659051	C	G	0.1779	-0.07	0.0109668	1.74e-10	19	51345568	cis	P07288	19	51358171	51364020	Egil Ferkingstad, et al_P07288	35559
Egil Ferkingstad, et al	rs10993994	A	G	0.3822	0.06	0.00852901	2e-12	10	51549496	trans	P07288	19	51358171	51364020	Egil Ferkingstad, et al_P07288	35559
Egil Ferkingstad, et al	rs7528419	G	A	0.2101	0.1	0.00984126	2.95e-24	1	109817192	trans	P07306	17	7076750	7082883	Egil Ferkingstad, et al_P07306	35559
Egil Ferkingstad, et al	rs117265578	A	G	0.0861	-0.09	0.0136477	4.27e-11	14	49989497	trans	P07320	2	208986331	208989225	Egil Ferkingstad, et al_P07320	35559
Egil Ferkingstad, et al	rs10754199	A	G	0.3996	0.08	0.00780774	1.23e-24	1	196670839	trans	P07320	2	208986331	208989225	Egil Ferkingstad, et al_P07320	35559
Egil Ferkingstad, et al	rs34570682	A	G	0.3343	-0.12	0.00862168	4.9e-44	2	208978937	cis	P07320	2	208986331	208989225	Egil Ferkingstad, et al_P07320	35559
Egil Ferkingstad, et al	rs79412885	A	G	0.0883	-0.14	0.0145464	6.31e-22	1	9241839	trans	P07333	5	149432854	149492935	Egil Ferkingstad, et al_P07333	35559
Egil Ferkingstad, et al	rs73021423	C	T	0.059	-0.18	0.018007	1.58e-23	11	126253641	trans	P07333	5	149432854	149492935	Egil Ferkingstad, et al_P07333	35559
Egil Ferkingstad, et al	rs9892550	A	G	0.3439	0.06	0.00811008	1.38e-13	17	74482057	trans	P07333	5	149432854	149492935	Egil Ferkingstad, et al_P07333	35559
Egil Ferkingstad, et al	rs34856868	A	G	0.0356	-0.15	0.0227934	4.68e-11	1	92554283	trans	P07333	5	149432854	149492935	Egil Ferkingstad, et al_P07333	35559
Egil Ferkingstad, et al	rs12453125	A	G	0.4261	-0.05	0.00827924	1.55e-09	17	58046076	trans	P07333	5	149432854	149492935	Egil Ferkingstad, et al_P07333	35559
Egil Ferkingstad, et al	rs2237084	G	T	0.2374	0.14	0.00949873	3.63e-49	5	149465491	cis	P07333	5	149432854	149492935	Egil Ferkingstad, et al_P07333	35559
Egil Ferkingstad, et al	rs12360937	C	T	0.1137	-0.09	0.012473	5.37e-13	11	134611280	trans	P07333	5	149432854	149492935	Egil Ferkingstad, et al_P07333	35559
Egil Ferkingstad, et al	rs13209376	T	G	0.1057	0.09	0.0137549	6.03e-11	6	96070073	trans	P07333	5	149432854	149492935	Egil Ferkingstad, et al_P07333	35559
Egil Ferkingstad, et al	rs1383910	G	A	0.4535	-0.14	0.00823762	8.91e-65	3	98699551	trans	P07333	5	149432854	149492935	Egil Ferkingstad, et al_P07333	35559
Egil Ferkingstad, et al	rs75723867	A	C	0.3172	0.16	0.00863563	1.23e-76	11	1686790	cis	P07339	11	1773982	1785222	Egil Ferkingstad, et al_P07339	35559
Arthur Gilly, et al	rs72850971	C	A	0.194	-0.528	0.036	3.63e-49	11	1797796	cis	P07339	11	1773982	1785222	Arthur Gilly, et al_P07339	1407
Lasse Folkersen, et al	rs111693235	C	G	0.71	0.35	0.0329033	2e-26	11	1770224	cis	P07339	11	1773982	1785222	Lasse Folkersen, et al_P07339	3394
Egil Ferkingstad, et al	rs55861089	G	A	0.1135	-0.33	0.01298	1.38e-142	11	1783757	cis	P07339	11	1773982	1785222	Egil Ferkingstad, et al_P07339	35559
Karsten Suhre, et al	rs36032232	G	A	0.15	0.97	0.052	6.9e-66	15	60776991	cis	P07355	15	60639333	60695082	Karsten Suhre, et al_P07355	997
Egil Ferkingstad, et al	rs1046657	T	G	0.48	-0.08	0.00981897	3.72e-16	15	60715800	cis	P07355	15	60639333	60695082	Egil Ferkingstad, et al_P07355	35559
Egil Ferkingstad, et al	rs8033800	T	A	0.366	0.46	0.0119582	1e-200	15	60689179	cis	P07355	15	60639333	60695082	Egil Ferkingstad, et al_P07355	35559
Egil Ferkingstad, et al	rs74857903	C	T	0.0625	0.11	0.0167588	5.25e-11	15	60666116	cis	P07355	15	60639333	60695082	Egil Ferkingstad, et al_P07355	35559
Egil Ferkingstad, et al	rs72835078	T	G	0.0817	0.25	0.0147523	2.04e-64	17	4826592	cis	P07359	17	4835592	4838325	Egil Ferkingstad, et al_P07359	35559
Egil Ferkingstad, et al	rs11759553	T	A	0.283	0.08	0.00864377	2.14e-20	6	135422296	trans	P07359	17	4835592	4838325	Egil Ferkingstad, et al_P07359	35559
Egil Ferkingstad, et al	rs10876913	A	G	0.3133	-0.06	0.00949497	2.63e-10	12	57044670	trans	P07359	17	4835592	4838325	Egil Ferkingstad, et al_P07359	35559
Egil Ferkingstad, et al	rs78565404	T	C	0.0611	0.12	0.016446	2.95e-13	3	184090242	trans	P07359	17	4835592	4838325	Egil Ferkingstad, et al_P07359	35559
Egil Ferkingstad, et al	rs1887430	G	A	0.4136	-0.06	0.00769181	6.17e-15	9	4856234	trans	P07359	17	4835592	4838325	Egil Ferkingstad, et al_P07359	35559
Egil Ferkingstad, et al	rs62175229	C	T	0.4491	0.06	0.00851736	1.86e-12	2	160677559	trans	P07359	17	4835592	4838325	Egil Ferkingstad, et al_P07359	35559
Benjamin B. Sun, et al	rs11065979	T	C	0.438	0.17	0.02	1.6e-12	12	112059557	trans	P07359	17	4835592	4838325	Benjamin B. Sun, et al_P07359	3301
Egil Ferkingstad, et al	rs12005199	A	G	0.3439	0.1	0.00844669	2.45e-32	9	4763491	trans	P07359	17	4835592	4838325	Egil Ferkingstad, et al_P07359	35559
Benjamin B. Sun, et al	rs72835078	T	G	0.072	0.33	0.05	9.1e-12	17	4826592	cis	P07359	17	4835592	4838325	Benjamin B. Sun, et al_P07359	3301
Egil Ferkingstad, et al	rs3753395	T	A	0.3866	0.07	0.00818708	1.23e-17	1	196686652	trans	P07360	9	139839698	139841426	Egil Ferkingstad, et al_P07360	35559
Egil Ferkingstad, et al	rs713452	C	T	0.2984	0.36	0.00935857	1e-200	1	57386275	trans	P07360	9	139839698	139841426	Egil Ferkingstad, et al_P07360	35559
Egil Ferkingstad, et al	rs7862602	G	T	0.4365	0.46	0.0119582	1e-200	9	139840471	cis	P07360	9	139839698	139841426	Egil Ferkingstad, et al_P07360	35559
Egil Ferkingstad, et al	rs72682933	C	T	0.0399	-0.17	0.0212539	1.26e-15	8	86271972	cis	P07451	8	86285665	86361269	Egil Ferkingstad, et al_P07451	35559
Egil Ferkingstad, et al	rs11085825	T	C	0.4072	-0.06	0.00836267	7.24e-13	19	13007458	trans	P07451	8	86285665	86361269	Egil Ferkingstad, et al_P07451	35559
Egil Ferkingstad, et al	rs2072696	C	G	0.2478	-0.2	0.00956793	5.01e-97	8	86351051	cis	P07451	8	86285665	86361269	Egil Ferkingstad, et al_P07451	35559
Benjamin B. Sun, et al	rs2072696	C	G	0.238	-0.22	0.03	6.8e-14	8	86351051	cis	P07451	8	86285665	86361269	Benjamin B. Sun, et al_P07451	3301
Egil Ferkingstad, et al	rs72749982	A	G	0.0267	-0.23	0.0254602	1.66e-19	1	234779066	trans	P07451	8	86285665	86361269	Egil Ferkingstad, et al_P07451	35559
Egil Ferkingstad, et al	rs4733612	G	A	0.2564	-0.08	0.0095983	7.76e-17	8	129569999	trans	P07477	7	142457319	142460923	Egil Ferkingstad, et al_P07477	35559
Egil Ferkingstad, et al	rs2163150	T	C	0.3608	0.06	0.00813703	1.66e-13	10	49335932	trans	P07477	7	142457319	142460923	Egil Ferkingstad, et al_P07477	35559
Egil Ferkingstad, et al	rs66473811	C	T	0.1675	0.08	0.0109593	2.88e-13	3	64000464	trans	P07477	7	142457319	142460923	Egil Ferkingstad, et al_P07477	35559
Egil Ferkingstad, et al	rs6812832	G	A	0.4804	0.06	0.00930301	1.12e-10	4	40338720	trans	P07477	7	142457319	142460923	Egil Ferkingstad, et al_P07477	35559
Egil Ferkingstad, et al	rs8022656	G	A	0.4109	-0.06	0.00820907	2.69e-13	14	101307542	trans	P07477	7	142457319	142460923	Egil Ferkingstad, et al_P07477	35559
Egil Ferkingstad, et al	rs8051037	A	G	0.2818	-0.11	0.00951596	6.61e-31	16	75255062	trans	P07477	7	142457319	142460923	Egil Ferkingstad, et al_P07477	35559
Egil Ferkingstad, et al	rs1591805	G	A	0.4704	-0.08	0.00869476	3.55e-20	6	126717064	trans	P07477	7	142457319	142460923	Egil Ferkingstad, et al_P07477	35559
Egil Ferkingstad, et al	rs533406	G	A	0.4196	-0.12	0.00869395	2.45e-43	16	88974860	trans	P07477	7	142457319	142460923	Egil Ferkingstad, et al_P07477	35559
Egil Ferkingstad, et al	rs1293316	G	A	0.2613	0.11	0.00902298	3.47e-34	8	11690915	trans	P07602	10	73576055	73611126	Egil Ferkingstad, et al_P07602	35559
Egil Ferkingstad, et al	rs11111026	T	G	0.198	-0.17	0.0104553	1.91e-59	12	102192803	trans	P07602	10	73576055	73611126	Egil Ferkingstad, et al_P07602	35559
Egil Ferkingstad, et al	rs1194179	C	T	0.4818	0.05	0.00774413	1.07e-10	7	80232973	trans	P07602	10	73576055	73611126	Egil Ferkingstad, et al_P07602	35559
Egil Ferkingstad, et al	rs2868346	C	T	0.2632	0.08	0.00926495	5.89e-18	20	44547970	trans	P07602	10	73576055	73611126	Egil Ferkingstad, et al_P07602	35559
Egil Ferkingstad, et al	rs1867981	C	T	0.4849	0.27	0.00808405	1e-200	10	73595221	cis	P07602	10	73576055	73611126	Egil Ferkingstad, et al_P07602	35559
Egil Ferkingstad, et al	rs2127868	G	A	0.1711	-0.07	0.0112433	4.79e-10	14	65794327	trans	P07602	10	73576055	73611126	Egil Ferkingstad, et al_P07602	35559
Egil Ferkingstad, et al	rs7897379	T	C	0.4802	-0.06	0.00876826	7.76e-12	10	65301725	trans	P07686	5	73935848	74018472	Egil Ferkingstad, et al_P07686	35559
Egil Ferkingstad, et al	rs71309976	T	C	0.0165	0.19	0.0313265	1.32e-09	3	56728081	trans	P07686	5	73935848	74018472	Egil Ferkingstad, et al_P07686	35559
Egil Ferkingstad, et al	rs9530288	G	A	0.4009	0.05	0.00805898	5.5e-10	13	74767886	trans	P07686	5	73935848	74018472	Egil Ferkingstad, et al_P07686	35559
Egil Ferkingstad, et al	rs7763108	G	T	0.2971	-0.06	0.00922349	7.76e-11	6	130367793	trans	P07686	5	73935848	74018472	Egil Ferkingstad, et al_P07686	35559
Egil Ferkingstad, et al	rs13164140	A	G	0.2706	0.27	0.00902096	7.94e-197	5	74030338	cis	P07686	5	73935848	74018472	Egil Ferkingstad, et al_P07686	35559
Lasse Folkersen, et al	rs200373	T	A	0.48	-0.14	0.0238411	4.3e-09	19	18286546	trans	P07711	9	90340434	90346308	Lasse Folkersen, et al_P07711	3394
Egil Ferkingstad, et al	rs1894692	G	A	0.019	-0.5	0.0287038	5.89e-68	1	169467654	trans	P07766	11	118175260	118186890	Egil Ferkingstad, et al_P07766	35559
Benjamin B. Sun, et al	rs72708013	G	T	0.055	-0.56	0.05	1e-25	1	169481731	trans	P07766	11	118175260	118186890	Benjamin B. Sun, et al_P07766	3301
Egil Ferkingstad, et al	rs10827858	C	T	0.4966	0.09	0.00796346	1.29e-29	10	20081472	trans	P07766	11	118175260	118186890	Egil Ferkingstad, et al_P07766	35559
Egil Ferkingstad, et al	rs9332654	T	G	0.0331	-0.37	0.022837	4.9e-59	1	169490601	trans	P07766	11	118175260	118186890	Egil Ferkingstad, et al_P07766	35559
Benjamin B. Sun, et al	rs1409338	G	A	0.711	0.28	0.03	2.9e-25	10	20227267	trans	P07766	11	118175260	118186890	Benjamin B. Sun, et al_P07766	3301
Egil Ferkingstad, et al	rs6677374	A	G	0.4671	0.16	0.00841614	1.38e-80	1	169545413	trans	P07766	11	118175260	118186890	Egil Ferkingstad, et al_P07766	35559
Egil Ferkingstad, et al	rs1051317	T	G	0.2989	0.08	0.00911069	1.62e-18	2	47130148	trans	P07766	11	118175260	118186890	Egil Ferkingstad, et al_P07766	35559
Egil Ferkingstad, et al	rs7869	T	C	0.2958	-0.06	0.00895121	2.04e-11	10	73576307	trans	P07858	8	11700033	11726957	Egil Ferkingstad, et al_P07858	35559
Benjamin B. Sun, et al	rs1692819	A	G	0.292	0.42	0.03	5.2e-54	8	11705448	cis	P07858	8	11700033	11726957	Benjamin B. Sun, et al_P07858	3301
Egil Ferkingstad, et al	rs2740592	G	A	0.2508	0.61	0.0158576	1e-200	8	11701253	cis	P07858	8	11700033	11726957	Egil Ferkingstad, et al_P07858	35559
Karsten Suhre, et al	rs3947	A	G	0.27	0.515	0.046	1.5e-27	8	11702375	cis	P07858	8	11700033	11726957	Karsten Suhre, et al_P07858	997
Egil Ferkingstad, et al	rs2075803	A	G	0.4787	0.42	0.0109183	1e-200	19	51628529	trans	P07911	16	20344374	20367623	Egil Ferkingstad, et al_P07911	35559
Egil Ferkingstad, et al	rs10121987	G	A	0.2872	0.07	0.00847644	1.48e-16	9	33119818	trans	P07911	16	20344374	20367623	Egil Ferkingstad, et al_P07911	35559
Benjamin B. Sun, et al	rs2795507	C	T	0.796	-0.28	0.03	1.1e-19	10	43352894	cis	P07949	10	43572475	43625799	Benjamin B. Sun, et al_P07949	3301
Karsten Suhre, et al	rs2505535	A	G	0.27	-0.431	0.047	2.8e-19	10	43593043	cis	P07949	10	43572475	43625799	Karsten Suhre, et al_P07949	997
Egil Ferkingstad, et al	rs2435359	A	G	0.2625	-0.34	0.0092078	1e-200	10	43580015	cis	P07949	10	43572475	43625799	Egil Ferkingstad, et al_P07949	35559
Egil Ferkingstad, et al	rs4278528	C	T	0.4921	0.06	0.00868905	5.01e-12	11	126258522	trans	P07949	10	43572475	43625799	Egil Ferkingstad, et al_P07949	35559
Egil Ferkingstad, et al	rs6678766	A	G	0.2978	-0.15	0.00885349	2.19e-64	1	241690554	cis	P07954	1	241660903	241683061	Egil Ferkingstad, et al_P07954	35559
Egil Ferkingstad, et al	rs1130866	A	G	0.4792	-0.4	0.0103984	1e-200	2	85893741	cis	P07988	2	85884437	85895864	Egil Ferkingstad, et al_P07988	35559
Egil Ferkingstad, et al	rs11598092	C	G	0.2589	0.06	0.00971625	6.61e-10	10	104274329	trans	P07996	15	39873280	39891667	Egil Ferkingstad, et al_P07996	35559
Egil Ferkingstad, et al	rs1671152	T	G	0.1516	-0.08	0.0116074	5.5e-12	19	55526345	trans	P07996	15	39873280	39891667	Egil Ferkingstad, et al_P07996	35559
Egil Ferkingstad, et al	rs434215	A	G	0.2863	0.06	0.00931815	1.2e-10	5	699046	trans	P07998	14	21269387	21271437	Egil Ferkingstad, et al_P07998	35559
Egil Ferkingstad, et al	rs56216219	G	A	0.04	-0.43	0.0208199	9.12e-95	14	21287223	cis	P07998	14	21269387	21271437	Egil Ferkingstad, et al_P07998	35559
Benjamin B. Sun, et al	rs17254387	A	G	0.688	0.23	0.03	3e-17	14	21280678	cis	P07998	14	21269387	21271437	Benjamin B. Sun, et al_P07998	3301
Egil Ferkingstad, et al	rs12897030	C	T	0.2965	-0.22	0.0090383	7.24e-131	14	21283042	cis	P07998	14	21269387	21271437	Egil Ferkingstad, et al_P07998	35559
Egil Ferkingstad, et al	rs11605349	C	T	0.0857	0.1	0.0139685	8.13e-13	11	126305755	trans	P08069	15	99192200	99507759	Egil Ferkingstad, et al_P08069	35559
Egil Ferkingstad, et al	rs2872060	T	G	0.476	-0.06	0.0081711	2.09e-13	15	99499493	cis	P08069	15	99192200	99507759	Egil Ferkingstad, et al_P08069	35559
Egil Ferkingstad, et al	rs2838737	T	C	0.1878	-0.07	0.0105119	2.75e-11	21	46335580	trans	P08069	15	99192200	99507759	Egil Ferkingstad, et al_P08069	35559
Egil Ferkingstad, et al	rs80262698	T	C	0.127	-0.08	0.0121501	4.57e-11	15	99192535	cis	P08069	15	99192200	99507759	Egil Ferkingstad, et al_P08069	35559
Egil Ferkingstad, et al	rs11574938	C	G	0.4951	0.05	0.00765372	6.46e-11	16	30485393	trans	P08069	15	99192200	99507759	Egil Ferkingstad, et al_P08069	35559
Egil Ferkingstad, et al	rs28415845	T	C	0.2551	0.06	0.00771194	7.24e-15	11	1145844	trans	P08118	10	51549498	51562517	Egil Ferkingstad, et al_P08118	35559
Egil Ferkingstad, et al	rs10993994	A	G	0.3822	-1.02	0.026516	1e-200	10	51549496	cis	P08118	10	51549498	51562517	Egil Ferkingstad, et al_P08118	35559
Benjamin B. Sun, et al	rs10993994	C	T	0.596	0.98	0.02	1e-200	10	51549496	cis	P08118	10	51549498	51562517	Benjamin B. Sun, et al_P08118	3301
Egil Ferkingstad, et al	rs7254067	A	G	0.3137	-0.06	0.00742539	6.46e-16	19	46342885	trans	P08118	10	51549498	51562517	Egil Ferkingstad, et al_P08118	35559
Egil Ferkingstad, et al	rs12264350	C	T	0.349	-0.09	0.00744573	1.23e-33	10	51563700	cis	P08118	10	51549498	51562517	Egil Ferkingstad, et al_P08118	35559
Egil Ferkingstad, et al	rs11082304	G	T	0.4804	0.05	0.00823377	1.26e-09	18	20720973	trans	P08134	1	113243728	113250056	Egil Ferkingstad, et al_P08134	35559
Benjamin B. Sun, et al	rs71640034	A	G	0.513	-0.21	0.02	6.8e-17	4	187161048	trans	P08138	17	47572655	47592379	Benjamin B. Sun, et al_P08138	3301
Benjamin B. Sun, et al	rs112206797	G	A	0.115	0.32	0.04	1.5e-12	14	106264935	trans	P08138	17	47572655	47592379	Benjamin B. Sun, et al_P08138	3301
Egil Ferkingstad, et al	rs184097503	C	G	0.0036	-1.49	0.0671028	3.09e-109	18	29199289	trans	P08138	17	47572655	47592379	Egil Ferkingstad, et al_P08138	35559
Karsten Suhre, et al	rs12134133	A	G	0.28	-0.549	0.044	1.6e-33	1	207457845	cis	P08174	1	207494853	207534311	Karsten Suhre, et al_P08174	997
Benjamin B. Sun, et al	rs11580387	G	A	0.234	-0.52	0.03	4.7e-78	1	207418408	cis	P08174	1	207494853	207534311	Benjamin B. Sun, et al_P08174	3301
Egil Ferkingstad, et al	rs61822669	A	G	0.2592	-0.41	0.0106584	1e-200	1	207421214	cis	P08174	1	207494853	207534311	Egil Ferkingstad, et al_P08174	35559
Egil Ferkingstad, et al	rs2142306	C	T	0.4362	0.06	0.00780602	1.51e-14	8	134470631	trans	P08174	1	207494853	207534311	Egil Ferkingstad, et al_P08174	35559
Egil Ferkingstad, et al	rs72637119	T	G	0.0434	0.25	0.0196261	3.63e-37	14	106319719	trans	P08195	11	62623518	62656352	Egil Ferkingstad, et al_P08195	35559
Egil Ferkingstad, et al	rs28365941	C	T	0.1045	-0.1	0.0140118	9.55e-13	16	333138	trans	P08217	1	15783223	15798586	Egil Ferkingstad, et al_P08217	35559
Egil Ferkingstad, et al	rs78880003	T	C	0.0611	-0.2	0.0172811	5.62e-31	1	15740930	cis	P08217	1	15783223	15798586	Egil Ferkingstad, et al_P08217	35559
Egil Ferkingstad, et al	rs17032925	C	T	0.0822	-0.15	0.015237	7.24e-23	2	67266483	trans	P08217	1	15783223	15798586	Egil Ferkingstad, et al_P08217	35559
Egil Ferkingstad, et al	rs533406	G	A	0.4196	-0.13	0.00838708	3.47e-54	16	88974860	trans	P08217	1	15783223	15798586	Egil Ferkingstad, et al_P08217	35559
Egil Ferkingstad, et al	rs6812832	G	A	0.4804	0.06	0.00854854	2.24e-12	4	40338720	trans	P08217	1	15783223	15798586	Egil Ferkingstad, et al_P08217	35559
Egil Ferkingstad, et al	rs77643237	A	G	0.0815	0.18	0.0149359	1.91e-33	9	135889210	trans	P08217	1	15783223	15798586	Egil Ferkingstad, et al_P08217	35559
Egil Ferkingstad, et al	rs72802358	C	G	0.0869	-0.11	0.0151856	4.37e-13	16	75243657	trans	P08217	1	15783223	15798586	Egil Ferkingstad, et al_P08217	35559
Egil Ferkingstad, et al	rs9482770	C	T	0.4741	0.06	0.00908433	3.98e-11	6	127443092	trans	P08217	1	15783223	15798586	Egil Ferkingstad, et al_P08217	35559
Egil Ferkingstad, et al	rs1429830	C	T	0.3737	0.06	0.0081814	2.24e-13	10	49358382	trans	P08217	1	15783223	15798586	Egil Ferkingstad, et al_P08217	35559
Egil Ferkingstad, et al	rs3820285	C	G	0.0296	0.16	0.0255219	3.63e-10	1	22336277	trans	P08217	1	15783223	15798586	Egil Ferkingstad, et al_P08217	35559
Egil Ferkingstad, et al	rs75593565	G	A	0.0328	-0.27	0.0229298	5.25e-32	12	32115266	trans	P08217	1	15783223	15798586	Egil Ferkingstad, et al_P08217	35559
Egil Ferkingstad, et al	rs146958887	A	G	0.0964	-0.08	0.0126174	2.29e-10	3	50025158	trans	P08235	4	148999913	149365850	Egil Ferkingstad, et al_P08235	35559
Egil Ferkingstad, et al	rs7970695	G	A	0.3526	-0.05	0.00814499	8.32e-10	12	121423376	trans	P08236	7	65425671	65447301	Egil Ferkingstad, et al_P08236	35559
Egil Ferkingstad, et al	rs1788606	T	C	0.3512	0.09	0.00864576	2.24e-25	18	71964632	trans	P08236	7	65425671	65447301	Egil Ferkingstad, et al_P08236	35559
Egil Ferkingstad, et al	rs62440901	T	C	0.1544	-0.08	0.0112344	1.07e-12	6	160569068	trans	P08236	7	65425671	65447301	Egil Ferkingstad, et al_P08236	35559
Egil Ferkingstad, et al	rs2900660	C	A	0.4543	-0.06	0.00767467	5.37e-15	19	13022859	trans	P08236	7	65425671	65447301	Egil Ferkingstad, et al_P08236	35559
Egil Ferkingstad, et al	rs1800450	T	C	0.1374	0.1	0.0116958	1.23e-17	10	54531235	trans	P08236	7	65425671	65447301	Egil Ferkingstad, et al_P08236	35559
Egil Ferkingstad, et al	rs116587722	C	T	0.0542	0.18	0.0179538	1.17e-23	4	119790517	trans	P08236	7	65425671	65447301	Egil Ferkingstad, et al_P08236	35559
Egil Ferkingstad, et al	rs4574742	G	A	0.3137	0.06	0.00937944	1.58e-10	7	25995063	trans	P08236	7	65425671	65447301	Egil Ferkingstad, et al_P08236	35559
Egil Ferkingstad, et al	rs174574	A	C	0.3934	0.07	0.00855077	2.69e-16	11	61600342	trans	P08236	7	65425671	65447301	Egil Ferkingstad, et al_P08236	35559
Egil Ferkingstad, et al	rs78555662	G	A	0.032	-0.23	0.0238859	6.03e-22	12	102198032	trans	P08236	7	65425671	65447301	Egil Ferkingstad, et al_P08236	35559
Egil Ferkingstad, et al	rs11640695	C	G	0.3033	-0.05	0.00823377	1.26e-09	16	88005230	trans	P08236	7	65425671	65447301	Egil Ferkingstad, et al_P08236	35559
Egil Ferkingstad, et al	rs4760682	C	A	0.1931	-0.2	0.0099464	6.31e-90	12	48512285	cis	P08237	12	48498922	48540187	Egil Ferkingstad, et al_P08237	35559
Egil Ferkingstad, et al	rs6605578	T	C	0.3817	0.06	0.00875561	7.24e-12	8	6880963	trans	P08246	19	851014	856242	Egil Ferkingstad, et al_P08246	35559
Egil Ferkingstad, et al	rs116855556	T	C	0.0704	-0.13	0.0169001	1.45e-14	9	82223657	trans	P08246	19	851014	856242	Egil Ferkingstad, et al_P08246	35559
Egil Ferkingstad, et al	rs56185965	A	T	0.1592	0.09	0.0120462	7.94e-14	3	47580158	trans	P08246	19	851014	856242	Egil Ferkingstad, et al_P08246	35559
Egil Ferkingstad, et al	rs10409474	G	C	0.1391	0.45	0.0123346	1e-200	19	850733	cis	P08246	19	851014	856242	Egil Ferkingstad, et al_P08246	35559
Egil Ferkingstad, et al	rs351978	A	G	0.4579	0.06	0.00842955	1.1e-12	19	806256	cis	P08246	19	851014	856242	Egil Ferkingstad, et al_P08246	35559
Egil Ferkingstad, et al	rs12903325	G	T	0.2587	-0.07	0.00920638	2.88e-14	15	50353277	trans	P08246	19	851014	856242	Egil Ferkingstad, et al_P08246	35559
Egil Ferkingstad, et al	rs2380606	T	C	0.4757	-0.06	0.00888019	1.41e-11	8	70740896	trans	P08246	19	851014	856242	Egil Ferkingstad, et al_P08246	35559
Egil Ferkingstad, et al	rs145870849	A	G	0.0222	0.18	0.0281229	1.55e-10	17	56325771	trans	P08246	19	851014	856242	Egil Ferkingstad, et al_P08246	35559
Egil Ferkingstad, et al	rs146947502	G	C	0.0092	0.5	0.0436063	1.95e-30	3	52634187	trans	P08253	16	55423612	55540603	Egil Ferkingstad, et al_P08253	35559
Egil Ferkingstad, et al	rs75627662	T	C	0.202	-0.17	0.01081	1e-55	19	45413576	trans	P08254	11	102706532	102714534	Egil Ferkingstad, et al_P08254	35559
Arthur Gilly, et al	rs645419	A	G	0.456	-0.45	0.026	4.95e-67	11	102716321	cis	P08254	11	102706532	102714534	Arthur Gilly, et al_P08254	1407
Lasse Folkersen, et al	rs7946057	A	T	0.53	0.53	0.0239257	1e-108	11	102699460	cis	P08254	11	102706532	102714534	Lasse Folkersen, et al_P08254	3394
Benjamin B. Sun, et al	rs2290758	A	G	0.57	0.42	0.02	7.2e-69	6	52662153	cis	P08263	6	52656462	52668708	Benjamin B. Sun, et al_P08263	3301
Egil Ferkingstad, et al	rs2608631	G	A	0.3333	-0.37	0.00961853	1e-200	6	52626269	cis	P08263	6	52656462	52668708	Egil Ferkingstad, et al_P08263	35559
Egil Ferkingstad, et al	rs2536512	G	A	0.3234	-0.28	0.00875654	1e-200	4	24801315	cis	P08294	4	24791534	24802464	Egil Ferkingstad, et al_P08294	35559
Benjamin B. Sun, et al	rs1799895	G	C	0.016	2.3	0.09	3.5e-140	4	24801834	cis	P08294	4	24791534	24802464	Benjamin B. Sun, et al_P08294	3301
Egil Ferkingstad, et al	rs3796735	C	T	0.3518	0.07	0.00821521	1.58e-17	4	8599432	trans	P08294	4	24791534	24802464	Egil Ferkingstad, et al_P08294	35559
Egil Ferkingstad, et al	rs4408267	C	G	0.1117	-0.08	0.0120875	3.63e-11	11	93835395	trans	P08319	4	100044808	100078949	Egil Ferkingstad, et al_P08319	35559
Egil Ferkingstad, et al	rs34164109	T	C	0.2702	0.06	0.00917963	6.31e-11	6	135421176	trans	P08397	11	118955576	118964259	Egil Ferkingstad, et al_P08397	35559
Egil Ferkingstad, et al	rs2072860	G	A	0.4257	-0.06	0.00851736	1.86e-12	22	37470604	trans	P08397	11	118955576	118964259	Egil Ferkingstad, et al_P08397	35559
Egil Ferkingstad, et al	rs68147365	A	G	0.3125	-0.1	0.00856055	1.58e-31	12	57789359	trans	P08476	7	41724712	41742706	Egil Ferkingstad, et al_P08476	35559
Egil Ferkingstad, et al	rs6957745	C	T	0.1978	-0.08	0.00966807	1.29e-16	7	73056750	trans	P08476	7	41724712	41742706	Egil Ferkingstad, et al_P08476	35559
Egil Ferkingstad, et al	rs7294636	A	G	0.3741	-0.25	0.00842442	1.58e-193	12	15054016	cis	P08493	12	15034115	15038860	Egil Ferkingstad, et al_P08493	35559
Egil Ferkingstad, et al	rs141622900	A	G	0.0406	0.12	0.0197851	1.32e-09	19	45426792	trans	P08493	12	15034115	15038860	Egil Ferkingstad, et al_P08493	35559
Egil Ferkingstad, et al	rs9857914	A	G	0.2299	-0.06	0.00937944	1.58e-10	3	194063611	trans	P08493	12	15034115	15038860	Egil Ferkingstad, et al_P08493	35559
Chen Yao, et al	rs7135211	G	A	0.622	0.265	0.019	3.62e-44	12	15052758	cis	P08493	12	15034115	15038860	Chen Yao, et al _P08493
Chen Yao, et al	rs9689234	G	A	0.663	0.161	0.023	4.75e-12	6	160586807	cis	P08519	6	160952515	161087407	Chen Yao, et al _P08519
Chen Yao, et al	rs41267807	C	T	0.015	-0.613	0.075	4.09e-16	6	160952816	cis	P08519	6	160952515	161087407	Chen Yao, et al _P08519
Chen Yao, et al	rs186696265	C	T	0.99	-1.997	0.101	1.92e-87	6	161111700	cis	P08519	6	160952515	161087407	Chen Yao, et al _P08519
Chen Yao, et al	rs41272078	C	T	0.961	-0.555	0.059	9.31e-21	6	161010150	cis	P08519	6	160952515	161087407	Chen Yao, et al _P08519
Chen Yao, et al	rs141550222	C	G	0.98	0.551	0.077	6.43e-13	6	160992001	cis	P08519	6	160952515	161087407	Chen Yao, et al _P08519
Chen Yao, et al	rs41267809	G	A	0.03	-0.532	0.053	1.33e-23	6	160953642	cis	P08519	6	160952515	161087407	Chen Yao, et al _P08519
Chen Yao, et al	rs688359	G	A	0.371	0.149	0.023	4.13e-11	6	160465291	cis	P08519	6	160952515	161087407	Chen Yao, et al _P08519
Chen Yao, et al	rs117965696	A	G	0.91	0.439	0.043	3.81e-24	6	160713517	cis	P08519	6	160952515	161087407	Chen Yao, et al _P08519
Chen Yao, et al	rs1835346	A	G	0.983	-0.801	0.084	2.37e-21	6	161162290	cis	P08519	6	160952515	161087407	Chen Yao, et al _P08519
Chen Yao, et al	rs12524288	C	A	0.924	0.299	0.041	3.05e-13	6	160943428	cis	P08519	6	160952515	161087407	Chen Yao, et al _P08519
Chen Yao, et al	rs55730499	C	T	0.939	-1.255	0.046	3.77e-167	6	161005610	cis	P08519	6	160952515	161087407	Chen Yao, et al _P08519
Chen Yao, et al	rs1317026	C	T	0.957	-0.289	0.054	9.77e-08	6	161154955	cis	P08519	6	160952515	161087407	Chen Yao, et al _P08519
Chen Yao, et al	rs41272114	T	C	0.043	-0.74	0.046	2.18e-57	6	161006077	cis	P08519	6	160952515	161087407	Chen Yao, et al _P08519
Chen Yao, et al	rs151292106	C	T	0.975	0.357	0.064	2.51e-08	6	160943149	cis	P08519	6	160952515	161087407	Chen Yao, et al _P08519
Egil Ferkingstad, et al	rs1867312	C	A	0.4493	-0.1	0.00796358	3.63e-36	2	68619981	cis	P08567	2	68592305	68624585	Egil Ferkingstad, et al_P08567	35559
Chen Yao, et al	rs3138074	A	T	0.777	0.332	0.022	9.22e-53	5	140015932	cis	P08571	5	140011313	140013286	Chen Yao, et al _P08571
Egil Ferkingstad, et al	rs10769263	C	A	0.3668	-0.06	0.00917963	6.31e-11	11	47417183	trans	P08571	5	140011313	140013286	Egil Ferkingstad, et al_P08571	35559
Chen Yao, et al	rs9425316	C	T	0.45	-0.177	0.018	3.76e-22	1	172400860	trans	P08571	5	140011313	140013286	Chen Yao, et al _P08571
Maik Pietzner, et al	rs4914	C	G	0.8881	-0.2722	0.0212	8.54e-38	5	140011468	cis	P08571	5	140011313	140013286	Maik Pietzner, et al_P08571	10708
Egil Ferkingstad, et al	rs5744454	G	T	0.3075	-0.19	0.00874373	1.07e-104	5	140013567	cis	P08571	5	140011313	140013286	Egil Ferkingstad, et al_P08571	35559
Egil Ferkingstad, et al	rs9425316	C	T	0.4689	-0.06	0.00829376	4.68e-13	1	172400860	trans	P08571	5	140011313	140013286	Egil Ferkingstad, et al_P08571	35559
Egil Ferkingstad, et al	rs72784938	C	A	0.096	0.12	0.0138594	4.79e-18	16	22092067	trans	P08581	7	116312444	116438440	Egil Ferkingstad, et al_P08581	35559
Egil Ferkingstad, et al	rs1041316	G	A	0.2496	-0.07	0.00924631	3.72e-14	14	57099859	trans	P08581	7	116312444	116438440	Egil Ferkingstad, et al_P08581	35559
Egil Ferkingstad, et al	rs1858830	G	C	0.4273	-0.12	0.00866483	1.29e-43	7	116312439	cis	P08581	7	116312444	116438440	Egil Ferkingstad, et al_P08581	35559
Egil Ferkingstad, et al	rs113277637	A	G	0.0196	-0.19	0.0298331	1.91e-10	14	57092112	trans	P08581	7	116312444	116438440	Egil Ferkingstad, et al_P08581	35559
Egil Ferkingstad, et al	rs3827211	G	A	0.4224	-0.07	0.00886867	2.95e-15	21	42619254	trans	P08581	7	116312444	116438440	Egil Ferkingstad, et al_P08581	35559
Egil Ferkingstad, et al	rs13226546	A	C	0.4775	-0.06	0.00770042	6.61e-15	7	128739949	trans	P08581	7	116312444	116438440	Egil Ferkingstad, et al_P08581	35559
Egil Ferkingstad, et al	rs2343551	A	C	0.174	-0.09	0.0113083	1.74e-15	10	82267945	trans	P08581	7	116312444	116438440	Egil Ferkingstad, et al_P08581	35559
Egil Ferkingstad, et al	rs10435378	G	A	0.4402	-0.13	0.00830738	3.39e-55	7	116425493	cis	P08581	7	116312444	116438440	Egil Ferkingstad, et al_P08581	35559
Egil Ferkingstad, et al	rs139974673	C	T	0.0273	-0.16	0.0262049	1.02e-09	15	44027885	trans	P08581	7	116312444	116438440	Egil Ferkingstad, et al_P08581	35559
Egil Ferkingstad, et al	rs7318906	A	G	0.4698	-0.1	0.00850657	6.61e-32	13	74106131	trans	P08590	3	46899362	46923659	Egil Ferkingstad, et al_P08590	35559
Egil Ferkingstad, et al	rs12463674	G	A	0.2811	0.07	0.00987419	1.35e-12	2	179432185	trans	P08590	3	46899362	46923659	Egil Ferkingstad, et al_P08590	35559
Egil Ferkingstad, et al	rs144579769	T	C	0.0513	0.12	0.0198947	1.62e-09	17	64243880	trans	P08590	3	46899362	46923659	Egil Ferkingstad, et al_P08590	35559
Benjamin B. Sun, et al	rs2274700	A	G	0.399	0.37	0.02	1.6e-51	1	196682947	cis	P08603	1	196621008	196716634	Benjamin B. Sun, et al_P08603	3301
Egil Ferkingstad, et al	rs70620	A	G	0.1819	-0.28	0.0104993	1.1e-156	1	196704997	cis	P08603	1	196621008	196716634	Egil Ferkingstad, et al_P08603	35559
Karsten Suhre, et al	rs10737680	C	A	0.42	0.497	0.038	1.3e-36	1	196679455	cis	P08603	1	196621008	196716634	Karsten Suhre, et al_P08603	997
Egil Ferkingstad, et al	rs1674779	A	G	0.2158	-0.08	0.0102596	6.31e-15	1	161559784	cis	P08637	1	161511549	161600917	Egil Ferkingstad, et al_P08637	35559
Egil Ferkingstad, et al	rs278373	T	C	0.4892	-0.06	0.00635083	3.47e-21	3	98453951	trans	P08637	1	161511549	161600917	Egil Ferkingstad, et al_P08637	35559
Egil Ferkingstad, et al	rs7047770	G	A	0.3412	0.05	0.00774413	1.07e-10	9	139930945	trans	P08637	1	161511549	161600917	Egil Ferkingstad, et al_P08637	35559
Egil Ferkingstad, et al	rs796667	G	T	0.4296	0.08	0.00845484	3.02e-21	10	16946819	cis	P08670	10	17270258	17279592	Egil Ferkingstad, et al_P08670	35559
Egil Ferkingstad, et al	rs484195	A	G	0.3991	-0.07	0.00895711	5.5e-15	19	45421877	trans	P08684	7	99354604	99381888	Egil Ferkingstad, et al_P08684	35559
Egil Ferkingstad, et al	rs62122484	A	G	0.17	0.1	0.0116309	8.13e-18	2	21223572	trans	P08684	7	99354604	99381888	Egil Ferkingstad, et al_P08684	35559
Benjamin B. Sun, et al	rs11657394	A	C	0.077	-0.35	0.05	5.4e-13	17	1636950	cis	P08697	17	1646130	1658562	Benjamin B. Sun, et al_P08697	3301
Egil Ferkingstad, et al	rs11078596	T	C	0.2182	-0.17	0.00971602	1.51e-68	17	1618262	cis	P08697	17	1646130	1658562	Egil Ferkingstad, et al_P08697	35559
Egil Ferkingstad, et al	rs11904888	A	T	0.0928	0.18	0.0151204	1.12e-32	20	33778866	trans	P08709	13	113760105	113774995	Egil Ferkingstad, et al_P08709	35559
Karsten Suhre, et al	rs776905	C	A	0.11	-1.104	0.06	9.2e-65	13	113781942	cis	P08709	13	113760105	113774995	Karsten Suhre, et al_P08709	997
Egil Ferkingstad, et al	rs6046	A	G	0.1125	-1.25	0.032495	1e-200	13	113773159	cis	P08709	13	113760105	113774995	Egil Ferkingstad, et al_P08709	35559
Egil Ferkingstad, et al	rs185009887	A	G	0.0252	-0.15	0.0248991	1.7e-09	17	5751652	trans	P08754	1	110091233	110136975	Egil Ferkingstad, et al_P08754	35559
Egil Ferkingstad, et al	rs9995591	A	G	0.0684	0.26	0.0153781	3.98e-64	4	122615760	cis	P08758	4	122589110	122618268	Egil Ferkingstad, et al_P08758	35559
Egil Ferkingstad, et al	rs4970836	G	A	0.2075	-0.11	0.00967787	6.17e-30	1	109821797	trans	P08833	7	45927956	45933267	Egil Ferkingstad, et al_P08833	35559
Egil Ferkingstad, et al	rs3828998	C	T	0.3879	-0.08	0.0084721	3.63e-21	7	45928808	cis	P08833	7	45927956	45933267	Egil Ferkingstad, et al_P08833	35559
Egil Ferkingstad, et al	rs12126142	A	G	0.4148	1.01	0.026256	1e-200	1	154425456	cis	P08887	1	154377669	154441926	Egil Ferkingstad, et al_P08887	35559
Arthur Gilly, et al	rs4129267	T	C	0.384	1.12	0.018	1e-200	1	154426264	cis	P08887	1	154377669	154441926	Arthur Gilly, et al_P08887	1407
Lasse Folkersen, et al	rs4129267	T	C	0.36	0.81	0.0232721	1e-200	1	154426264	cis	P08887	1	154377669	154441926	Lasse Folkersen, et al_P08887	3394
Benjamin B. Sun, et al	rs4129267	T	C	0.4	1.11	0.02	1e-200	1	154426264	cis	P08887	1	154377669	154441926	Benjamin B. Sun, et al_P08887	3301
Karsten Suhre, et al	rs4129267	T	C	0.38	1.208	0.025	1e-200	1	154426264	cis	P08887	1	154377669	154441926	Karsten Suhre, et al_P08887	997
Egil Ferkingstad, et al	rs11633788	A	T	0.3321	-0.14	0.00848882	4.17e-61	15	85305142	cis	P08949	15	85198360	85201794	Egil Ferkingstad, et al_P08949	35559
Egil Ferkingstad, et al	rs1558917	T	C	0.3102	-0.07	0.00909308	1.38e-14	7	130028723	trans	P08949	15	85198360	85201794	Egil Ferkingstad, et al_P08949	35559
Benjamin B. Sun, et al	rs10754199	G	A	0.611	-0.17	0.03	1.1e-11	1	196670839	trans	P08962	12	56119107	56123491	Benjamin B. Sun, et al_P08962	3301
Karsten Suhre, et al	rs308403	T	C	0.32	-0.59	0.043	5.8e-39	4	123757748	cis	P09038	4	123747863	123819391	Karsten Suhre, et al_P09038	997
Egil Ferkingstad, et al	rs6580981	A	G	0.4757	-0.05	0.0079985	4.07e-10	12	54723028	trans	P09104	12	7022909	7032861	Egil Ferkingstad, et al_P09104	35559
Egil Ferkingstad, et al	rs4835265	A	C	0.1627	0.07	0.0103551	1.38e-11	4	146821410	trans	P09110	3	38144620	38178733	Egil Ferkingstad, et al_P09110	35559
Egil Ferkingstad, et al	rs74770429	C	T	0.0447	-0.13	0.0194333	2.24e-11	22	41210141	trans	P09110	3	38144620	38178733	Egil Ferkingstad, et al_P09110	35559
Egil Ferkingstad, et al	rs61489189	T	C	0.0437	-0.23	0.0192615	7.24e-33	3	38201847	cis	P09110	3	38144620	38178733	Egil Ferkingstad, et al_P09110	35559
Egil Ferkingstad, et al	rs72719670	C	T	0.2568	-0.08	0.00878015	8.13e-20	14	74096048	trans	P09110	3	38144620	38178733	Egil Ferkingstad, et al_P09110	35559
Egil Ferkingstad, et al	rs2229528	G	A	0.0765	-0.6	0.0155976	1e-200	3	38167095	cis	P09110	3	38144620	38178733	Egil Ferkingstad, et al_P09110	35559
Egil Ferkingstad, et al	rs12147435	A	G	0.1628	-0.07	0.0114303	9.12e-10	14	106935395	trans	P09132	5	112196919	112205485	Egil Ferkingstad, et al_P09132	35559
Egil Ferkingstad, et al	rs9897552	A	G	0.1508	0.08	0.0110919	5.5e-13	17	33974481	trans	P09132	5	112196919	112205485	Egil Ferkingstad, et al_P09132	35559
Benjamin B. Sun, et al	rs1695	G	A	0.345	-0.18	0.03	2.3e-12	11	67352689	cis	P09211	11	67351066	67354131	Benjamin B. Sun, et al_P09211	3301
Egil Ferkingstad, et al	rs1254123	C	T	0.4694	-0.13	0.00820205	1.41e-56	11	67334812	cis	P09211	11	67351066	67354131	Egil Ferkingstad, et al_P09211	35559
Egil Ferkingstad, et al	rs61914781	A	G	0.2888	-0.13	0.00916515	1.15e-45	12	11024367	trans	P09228	20	23804406	23807368	Egil Ferkingstad, et al_P09228	35559
Egil Ferkingstad, et al	rs6427943	A	G	0.4103	-0.1	0.00872734	2.14e-30	1	202186945	trans	P09228	20	23804406	23807368	Egil Ferkingstad, et al_P09228	35559
Karsten Suhre, et al	rs6114248	A	G	0.31	0.515	0.043	4.4e-31	20	23711882	cis	P09228	20	23804406	23807368	Karsten Suhre, et al_P09228	997
Egil Ferkingstad, et al	rs4260306	T	C	0.255	-0.55	0.0142978	1e-200	20	23730336	cis	P09228	20	23804406	23807368	Egil Ferkingstad, et al_P09228	35559
Egil Ferkingstad, et al	rs836124	T	G	0.4279	-0.06	0.00814042	1.7e-13	11	34562247	trans	P09228	20	23804406	23807368	Egil Ferkingstad, et al_P09228	35559
Egil Ferkingstad, et al	rs4246778	G	A	0.4047	0.07	0.00819983	1.38e-17	5	134519345	trans	P09228	20	23804406	23807368	Egil Ferkingstad, et al_P09228	35559
Egil Ferkingstad, et al	rs67020211	T	G	0.4901	0.09	0.00791966	6.31e-30	15	63639644	trans	P09228	20	23804406	23807368	Egil Ferkingstad, et al_P09228	35559
Egil Ferkingstad, et al	rs68181448	A	G	0.2157	-0.11	0.0103997	3.8e-26	11	102430005	cis	P09237	11	102391239	102401484	Egil Ferkingstad, et al_P09237	35559
Egil Ferkingstad, et al	rs11568819	A	G	0.0663	0.57	0.016841	1e-200	11	102401633	cis	P09237	11	102391239	102401484	Egil Ferkingstad, et al_P09237	35559
Egil Ferkingstad, et al	rs6694034	A	C	0.4916	-0.08	0.00783674	1.82e-24	1	202003987	trans	P09237	11	102391239	102401484	Egil Ferkingstad, et al_P09237	35559
Karsten Suhre, et al	rs11568819	A	G	0.07	0.668	0.088	5.8e-14	11	102401633	cis	P09237	11	102391239	102401484	Karsten Suhre, et al_P09237	997
Egil Ferkingstad, et al	rs1711431	T	A	0.3326	0.11	0.00877395	4.68e-36	11	102474069	cis	P09237	11	102391239	102401484	Egil Ferkingstad, et al_P09237	35559
Egil Ferkingstad, et al	rs486055	T	C	0.1655	-0.38	0.0111643	1e-200	11	102650424	cis	P09238	11	102641234	102651359	Egil Ferkingstad, et al_P09238	35559
Egil Ferkingstad, et al	rs17860955	C	T	0.0117	-1.18	0.038132	1e-200	11	102649482	cis	P09238	11	102641234	102651359	Egil Ferkingstad, et al_P09238	35559
Benjamin B. Sun, et al	rs17860955	C	T	0.022	-0.87	0.09	1.4e-23	11	102649482	cis	P09238	11	102641234	102651359	Benjamin B. Sun, et al_P09238	3301
Egil Ferkingstad, et al	rs2659005	T	C	0.446	0.07	0.00845676	1.26e-16	17	79218714	trans	P09326	1	160648536	160681641	Egil Ferkingstad, et al_P09326	35559
Egil Ferkingstad, et al	rs7515941	G	A	0.2373	0.08	0.0094332	2.24e-17	1	160646561	cis	P09326	1	160648536	160681641	Egil Ferkingstad, et al_P09326	35559
Egil Ferkingstad, et al	rs352684	A	G	0.4035	-0.2	0.00867126	1.05e-117	1	160681775	cis	P09326	1	160648536	160681641	Egil Ferkingstad, et al_P09326	35559
Benjamin B. Sun, et al	rs12124234	C	G	0.405	0.26	0.03	1.1e-25	1	160675269	cis	P09326	1	160648536	160681641	Benjamin B. Sun, et al_P09326	3301
Benjamin B. Sun, et al	rs2115691	G	C	0.24	0.75	0.03	2e-178	4	74743691	cis	P09341	4	74735110	74736959	Benjamin B. Sun, et al_P09341	3301
Egil Ferkingstad, et al	rs2071425	G	A	0.1786	0.71	0.0208725	1e-200	4	74735244	cis	P09341	4	74735110	74736959	Egil Ferkingstad, et al_P09341	35559
Karsten Suhre, et al	rs3117600	G	A	0.3	1.013	0.038	3.2e-120	4	74731812	cis	P09341	4	74735110	74736959	Karsten Suhre, et al_P09341	997
Lasse Folkersen, et al	rs74544699	A	G	0.95	-0.45	0.0634311	1.3e-12	4	74734681	cis	P09341	4	74735110	74736959	Lasse Folkersen, et al_P09341	3394
Egil Ferkingstad, et al	rs34295723	G	A	0.4133	-0.06	0.00889338	1.51e-11	14	106233106	trans	P09382	22	38071615	38075813	Egil Ferkingstad, et al_P09382	35559
Arthur Gilly, et al	rs10020773	C	A	0.241	-0.349	0.031	2.29e-29	4	17526682	cis	P09417	4	17461884	17513857	Arthur Gilly, et al_P09417	1407
Benjamin B. Sun, et al	rs28719835	T	C	0.243	-0.57	0.03	1e-94	4	17520066	cis	P09417	4	17461884	17513857	Benjamin B. Sun, et al_P09417	3301
Egil Ferkingstad, et al	rs2071387	G	A	0.2057	0.09	0.0096552	1.15e-20	3	139257603	cis	P09455	3	139236276	139258671	Egil Ferkingstad, et al_P09455	35559
Egil Ferkingstad, et al	rs4408267	C	G	0.1117	-0.08	0.0128346	4.57e-10	11	93835395	trans	P09467	9	97365415	97402531	Egil Ferkingstad, et al_P09467	35559
Egil Ferkingstad, et al	rs2460137	T	C	0.0696	-0.18	0.0153118	6.61e-32	9	97341496	cis	P09467	9	97365415	97402531	Egil Ferkingstad, et al_P09467	35559
Egil Ferkingstad, et al	rs1983127	T	G	0.3201	-0.05	0.00810643	6.92e-10	10	70989901	trans	P09467	9	97365415	97402531	Egil Ferkingstad, et al_P09467	35559
Egil Ferkingstad, et al	rs5008180	A	G	0.3431	-0.05	0.00808735	6.31e-10	6	163864331	trans	P09486	5	151040657	151066726	Egil Ferkingstad, et al_P09486	35559
Egil Ferkingstad, et al	rs398145	A	G	0.1705	0.24	0.0159246	2.51e-51	1	110244993	cis	P09488	1	110230436	110251661	Egil Ferkingstad, et al_P09488	35559
Egil Ferkingstad, et al	rs148490733	A	G	0.2201	0.28	0.0273986	1.62e-24	1	110241834	cis	P09488	1	110230436	110251661	Egil Ferkingstad, et al_P09488	35559
Egil Ferkingstad, et al	rs12895651	T	C	0.3347	0.06	0.00838109	8.13e-13	14	106494269	trans	P09493	15	63334831	63364114	Egil Ferkingstad, et al_P09493	35559
Egil Ferkingstad, et al	rs17037076	A	G	0.2209	-0.29	0.00960399	2.69e-200	2	70033649	cis	P09525	2	69871557	70053596	Egil Ferkingstad, et al_P09525	35559
Egil Ferkingstad, et al	rs17050272	A	G	0.4176	0.34	0.00883865	1e-200	2	121306440	cis	P09529	2	121103719	121109384	Egil Ferkingstad, et al_P09529	35559
Egil Ferkingstad, et al	rs4738679	G	A	0.3109	-0.07	0.00892405	4.37e-15	8	59370320	trans	P09529	2	121103719	121109384	Egil Ferkingstad, et al_P09529	35559
Egil Ferkingstad, et al	rs3741414	T	C	0.3123	0.2	0.00864812	2.51e-118	12	57844049	trans	P09529	2	121103719	121109384	Egil Ferkingstad, et al_P09529	35559
Egil Ferkingstad, et al	rs11682902	A	G	0.0952	0.08	0.0132062	1.38e-09	2	121218856	cis	P09529	2	121103719	121109384	Egil Ferkingstad, et al_P09529	35559
Egil Ferkingstad, et al	rs12602950	G	A	0.2969	-0.08	0.00881404	1.12e-19	17	40123829	cis	P09543	17	40118759	40129749	Egil Ferkingstad, et al_P09543	35559
Egil Ferkingstad, et al	rs3176831	T	C	0.0412	-0.45	0.0195909	9.33e-117	17	80272491	cis	P09564	17	80272744	80275478	Egil Ferkingstad, et al_P09564	35559
Egil Ferkingstad, et al	rs11134525	A	T	0.3524	0.06	0.00863607	3.72e-12	5	156480648	trans	P09601	22	35776354	35790207	Egil Ferkingstad, et al_P09601	35559
Egil Ferkingstad, et al	rs34632751	C	T	0.0352	0.21	0.0215561	2e-22	19	48715196	trans	P09601	22	35776354	35790207	Egil Ferkingstad, et al_P09601	35559
Egil Ferkingstad, et al	rs6786226	G	A	0.3738	0.06	0.00907029	3.72e-11	3	69838356	trans	P09601	22	35776354	35790207	Egil Ferkingstad, et al_P09601	35559
Egil Ferkingstad, et al	rs2727784	C	T	0.3552	0.08	0.00921452	3.89e-18	11	116711141	trans	P09601	22	35776354	35790207	Egil Ferkingstad, et al_P09601	35559
Egil Ferkingstad, et al	rs2414577	C	T	0.4156	0.06	0.00877672	8.13e-12	15	58680638	trans	P09601	22	35776354	35790207	Egil Ferkingstad, et al_P09601	35559
Egil Ferkingstad, et al	rs247617	A	C	0.3215	0.06	0.00873465	6.46e-12	16	56990716	trans	P09601	22	35776354	35790207	Egil Ferkingstad, et al_P09601	35559
Egil Ferkingstad, et al	rs75689278	G	A	0.0375	-0.14	0.0224605	4.57e-10	22	35772657	cis	P09601	22	35776354	35790207	Egil Ferkingstad, et al_P09601	35559
Egil Ferkingstad, et al	rs385076	T	C	0.2884	-0.16	0.00884639	4.07e-73	2	32489851	trans	P09601	22	35776354	35790207	Egil Ferkingstad, et al_P09601	35559
Lasse Folkersen, et al	rs17610659	T	C	0.48	0.15	0.0242805	6.5e-10	1	110503296	cis	P09603	1	110452864	110473614	Lasse Folkersen, et al_P09603	3394
Karsten Suhre, et al	rs3776081	C	T	0.32	-0.961	0.037	3.3e-113	5	149532107	cis	P09619	5	149493400	149535435	Karsten Suhre, et al_P09619	997
Benjamin B. Sun, et al	rs2304058	G	C	0.557	0.93	0.02	1e-200	5	149508544	cis	P09619	5	149493400	149535435	Benjamin B. Sun, et al_P09619	3301
Karsten Suhre, et al	rs3756309	C	T	0.29	-0.508	0.046	2.5e-26	5	149505624	cis	P09619	5	149493400	149535435	Karsten Suhre, et al_P09619	997
Egil Ferkingstad, et al	rs3816018	C	T	0.4783	-1.18	0.0306753	1e-200	5	149508475	cis	P09619	5	149493400	149535435	Egil Ferkingstad, et al_P09619	35559
Egil Ferkingstad, et al	rs6073972	G	C	0.2193	-0.1	0.0100731	3.16e-23	20	44590298	trans	P09622	7	107531415	107572175	Egil Ferkingstad, et al_P09622	35559
Arthur Gilly, et al	rs62013199	G	A	0.116	1.186	0.039	1e-200	15	79229644	cis	P09668	15	79213400	79241916	Arthur Gilly, et al_P09668	1407
Egil Ferkingstad, et al	rs61991538	A	C	0.2148	0.06	0.009263	9.33e-11	14	93325844	trans	P09668	15	79213400	79241916	Egil Ferkingstad, et al_P09668	35559
Benjamin B. Sun, et al	rs34593439	A	G	0.111	-1.15	0.03	1e-200	15	79234957	cis	P09668	15	79213400	79241916	Benjamin B. Sun, et al_P09668	3301
Egil Ferkingstad, et al	rs62013199	G	A	0.0925	0.48	0.0124781	1e-200	15	79229644	cis	P09668	15	79213400	79241916	Egil Ferkingstad, et al_P09668	35559
Egil Ferkingstad, et al	rs5029990	G	C	0.1733	0.08	0.010534	3.09e-14	3	186438819	trans	P09668	15	79213400	79241916	Egil Ferkingstad, et al_P09668	35559
Egil Ferkingstad, et al	rs62120372	A	T	0.2316	0.06	0.00918932	6.61e-11	19	18305185	trans	P09668	15	79213400	79241916	Egil Ferkingstad, et al_P09668	35559
Egil Ferkingstad, et al	rs9332659	G	C	0.0331	-0.46	0.0230038	5.89e-89	1	169489489	trans	P09669	8	100885428	100906290	Egil Ferkingstad, et al_P09669	35559
Egil Ferkingstad, et al	rs12263557	T	C	0.3628	-0.09	0.00840491	9.33e-27	10	20118838	trans	P09669	8	100885428	100906290	Egil Ferkingstad, et al_P09669	35559
Egil Ferkingstad, et al	rs3737801	G	C	0.0673	-0.27	0.016285	9.77e-62	1	27960832	cis	P09769	1	27938575	27961788	Egil Ferkingstad, et al_P09769	35559
Egil Ferkingstad, et al	rs4705877	A	G	0.1626	0.08	0.010605	4.57e-14	5	132290309	trans	P09848	2	136545410	136594750	Egil Ferkingstad, et al_P09848	35559
Egil Ferkingstad, et al	rs71361372	G	A	0.0132	-0.42	0.0320664	3.39e-39	18	29782953	trans	P09848	2	136545410	136594750	Egil Ferkingstad, et al_P09848	35559
Benjamin B. Sun, et al	rs4988235	A	G	0.711	0.78	0.02	1e-200	2	136608646	cis	P09848	2	136545410	136594750	Benjamin B. Sun, et al_P09848	3301
Egil Ferkingstad, et al	rs4988235	G	A	0.1707	-1.05	0.0272958	1e-200	2	136608646	cis	P09848	2	136545410	136594750	Egil Ferkingstad, et al_P09848	35559
Egil Ferkingstad, et al	rs12433460	A	C	0.3116	-0.14	0.00885483	2.63e-56	14	106262680	trans	P09871	12	7096351	7178336	Egil Ferkingstad, et al_P09871	35559
Benjamin B. Sun, et al	rs4554007	A	G	0.203	0.21	0.03	6.9e-12	3	165484401	trans	P09958	15	91411822	91426688	Benjamin B. Sun, et al_P09958	3301
Egil Ferkingstad, et al	rs141921160	T	C	0.0103	-0.61	0.038742	7.41e-56	17	26903928	cis	P09972	17	26900133	26904282	Egil Ferkingstad, et al_P09972	35559
Egil Ferkingstad, et al	rs4376276	T	C	0.214	-0.15	0.00965164	1.82e-54	5	42693400	trans	P0C0P6	10	129347613	129350935	Egil Ferkingstad, et al_P0C0P6	35559
Egil Ferkingstad, et al	rs180977001	C	A	0.0705	-0.1	0.0157366	2.09e-10	3	58318464	trans	P0C0S5	4	100869243	100871545	Egil Ferkingstad, et al_P0C0S5	35559
Egil Ferkingstad, et al	rs1797077	C	T	0.4753	0.23	0.00773574	2.95e-194	10	16853252	trans	P0C2L3	9	136444079	136451319	Egil Ferkingstad, et al_P0C2L3	35559
Egil Ferkingstad, et al	rs145445301	A	G	0.0036	-0.4	0.063623	3.24e-10	17	4510170	trans	P0C7L1	3	48348336	48369831	Egil Ferkingstad, et al_P0C7L1	35559
Egil Ferkingstad, et al	rs11840418	T	C	0.2944	-0.21	0.0087186	3.47e-128	13	24933626	cis	P0C862	13	24881304	24896673	Egil Ferkingstad, et al_P0C862	35559
Egil Ferkingstad, et al	rs665677	A	G	0.2521	0.13	0.00927999	1.38e-44	11	125752161	cis	P0C8F1	11	125703211	125709964	Egil Ferkingstad, et al_P0C8F1	35559
Benjamin B. Sun, et al	rs875500	A	T	0.72	-0.48	0.03	1e-75	11	125698654	cis	P0C8F1	11	125703211	125709964	Benjamin B. Sun, et al_P0C8F1	3301
Egil Ferkingstad, et al	rs4774967	T	G	0.3458	0.07	0.00798836	1.91e-18	15	57855760	cis	P0CAP1	15	57884139	57977562	Egil Ferkingstad, et al_P0CAP1	35559
Egil Ferkingstad, et al	rs140651348	T	A	0.0538	0.37	0.0184565	2.14e-89	22	24283719	cis	P0CG30	22	24299601	24303373	Egil Ferkingstad, et al_P0CG30	35559
Egil Ferkingstad, et al	rs11558955	G	A	0.0344	0.16	0.0216807	1.58e-13	19	13059147	trans	P0CG47	17	16284112	16286059	Egil Ferkingstad, et al_P0CG47	35559
Egil Ferkingstad, et al	rs34039247	C	A	0.0622	-0.16	0.0188189	1.86e-17	9	136127956	trans	P0CG48	12	125396150	125401914	Egil Ferkingstad, et al_P0CG48	35559
Egil Ferkingstad, et al	rs4813642	C	T	0.4129	0.05	0.00785081	1.91e-10	20	3701867	trans	P0CG48	12	125396150	125401914	Egil Ferkingstad, et al_P0CG48	35559
Chen Yao, et al	rs4655761	C	T	0.35	-0.125	0.02	2.48e-10	1	66120335	trans	P0DJI8	11	18287721	18291524	Chen Yao, et al _P0DJI8
Egil Ferkingstad, et al	rs10766463	G	A	0.4535	0.07	0.00812916	7.24e-18	11	18252293	cis	P0DJI8	11	18287721	18291524	Egil Ferkingstad, et al_P0DJI8	35559
Egil Ferkingstad, et al	rs10430893	T	C	0.0694	-0.75	0.019497	1e-200	11	18280995	cis	P0DJI8	11	18287721	18291524	Egil Ferkingstad, et al_P0DJI8	35559
Karsten Suhre, et al	rs1993373	A	G	0.34	0.917	0.037	2.2e-105	11	18280635	cis	P0DJI8	11	18287721	18291524	Karsten Suhre, et al_P0DJI8	997
Benjamin B. Sun, et al	rs35179000	C	T	0.779	-1.25	0.02	1e-200	11	18290903	cis	P0DJI8	11	18287721	18291524	Benjamin B. Sun, et al_P0DJI8	3301
Egil Ferkingstad, et al	rs4129267	T	C	0.4148	-0.06	0.00807344	1.07e-13	1	154426264	trans	P0DJI8	11	18287721	18291524	Egil Ferkingstad, et al_P0DJI8	35559
Egil Ferkingstad, et al	rs11208691	G	A	0.3931	-0.13	0.00811218	8.51e-58	1	66092570	trans	P0DJI8	11	18287721	18291524	Egil Ferkingstad, et al_P0DJI8	35559
Chen Yao, et al	rs11024616	G	C	0.809	-0.572	0.023	1.41e-132	11	18327324	cis	P0DJI8	11	18287721	18291524	Chen Yao, et al _P0DJI8
Egil Ferkingstad, et al	rs1864163	A	G	0.2532	-0.08	0.00981897	3.72e-16	16	56997233	trans	P0DJI8	11	18287721	18291524	Egil Ferkingstad, et al_P0DJI8	35559
Egil Ferkingstad, et al	rs11208691	G	A	0.3931	-0.14	0.00825601	1.7e-64	1	66092570	trans	P0DJI9	11	18260770	18270190	Egil Ferkingstad, et al_P0DJI9	35559
Egil Ferkingstad, et al	rs2468844	C	T	0.1646	0.1	0.0111476	2.95e-19	11	18267027	cis	P0DJI9	11	18260770	18270190	Egil Ferkingstad, et al_P0DJI9	35559
Egil Ferkingstad, et al	rs1371135	T	C	0.2989	-0.08	0.00891558	2.88e-19	15	90391270	trans	P0DJI9	11	18260770	18270190	Egil Ferkingstad, et al_P0DJI9	35559
Egil Ferkingstad, et al	rs10766463	G	A	0.4535	0.06	0.00789119	2.88e-14	11	18252293	cis	P0DJI9	11	18260770	18270190	Egil Ferkingstad, et al_P0DJI9	35559
Maik Pietzner, et al	rs79669707	A	G	0.1266	0.3562	0.0214	2.58e-62	11	18270325	cis	P0DJI9	11	18260770	18270190	Maik Pietzner, et al_P0DJI9	10708
Egil Ferkingstad, et al	rs10430893	T	C	0.0694	-0.6	0.0157957	1e-200	11	18280995	cis	P0DJI9	11	18260770	18270190	Egil Ferkingstad, et al_P0DJI9	35559
Egil Ferkingstad, et al	rs155979	G	C	0.1706	0.1	0.0104862	1.48e-21	5	95769898	trans	P10082	17	42030106	42081837	Egil Ferkingstad, et al_P10082	35559
Egil Ferkingstad, et al	rs3802842	C	A	0.3467	0.09	0.0087009	4.47e-25	11	111171709	trans	P10082	17	42030106	42081837	Egil Ferkingstad, et al_P10082	35559
Egil Ferkingstad, et al	rs10766205	G	A	0.2753	-0.25	0.00876576	6.61e-179	11	15092320	cis	P10092	11	14926543	15103888	Egil Ferkingstad, et al_P10092	35559
Egil Ferkingstad, et al	rs2229498	G	A	0.1651	-0.24	0.0109671	3.72e-106	10	70856852	cis	P10124	10	70847862	70864567	Egil Ferkingstad, et al_P10124	35559
Egil Ferkingstad, et al	rs67852477	G	C	0.008	-0.96	0.0426477	3.31e-112	10	70856963	cis	P10124	10	70847862	70864567	Egil Ferkingstad, et al_P10124	35559
Egil Ferkingstad, et al	rs11734099	A	G	0.1886	0.07	0.0109608	1.7e-10	4	6891435	trans	P10124	10	70847862	70864567	Egil Ferkingstad, et al_P10124	35559
Benjamin B. Sun, et al	rs8192917	T	C	0.787	-0.67	0.03	7.2e-124	14	25102160	cis	P10144	14	25100160	25103473	Benjamin B. Sun, et al_P10144	3301
Egil Ferkingstad, et al	rs78564162	G	A	0.0655	0.16	0.016065	2.29e-23	14	25159145	cis	P10144	14	25100160	25103473	Egil Ferkingstad, et al_P10144	35559
Karsten Suhre, et al	rs9904601	A	G	0.12	0.571	0.066	1.2e-17	17	34372006	cis	P10147	17	34415602	34417515	Karsten Suhre, et al_P10147	997
Benjamin B. Sun, et al	rs712042	A	G	0.862	-0.71	0.03	1.3e-94	17	34392880	cis	P10147	17	34415602	34417515	Benjamin B. Sun, et al_P10147	3301
Lasse Folkersen, et al	rs2188974	A	G	0.81	-0.31	0.0358147	4.9e-18	17	34414636	cis	P10147	17	34415602	34417515	Lasse Folkersen, et al_P10147	3394
Egil Ferkingstad, et al	rs854469	G	A	0.1135	0.44	0.0125832	1e-200	17	34389361	cis	P10147	17	34415602	34417515	Egil Ferkingstad, et al_P10147	35559
Egil Ferkingstad, et al	rs62140208	A	G	0.422	-0.06	0.00831534	5.37e-13	2	42325560	trans	P10147	17	34415602	34417515	Egil Ferkingstad, et al_P10147	35559
Benjamin B. Sun, et al	rs56204594	C	A	0.464	0.24	0.02	3.2e-22	14	21433367	cis	P10153	14	21423611	21424595	Benjamin B. Sun, et al_P10153	3301
Egil Ferkingstad, et al	rs2233859	A	C	0.4675	0.14	0.00766723	1.74e-74	14	21359808	cis	P10153	14	21423611	21424595	Egil Ferkingstad, et al_P10153	35559
Egil Ferkingstad, et al	rs2304849	C	G	0.2212	-0.36	0.00955439	1e-200	17	78075462	cis	P10253	17	78075355	78093678	Egil Ferkingstad, et al_P10253	35559
Egil Ferkingstad, et al	rs28357094	G	T	0.1879	-0.07	0.0100055	2.63e-12	4	88896797	cis	P10451	4	88896819	88904562	Egil Ferkingstad, et al_P10451	35559
Egil Ferkingstad, et al	rs990862	C	T	0.3413	0.09	0.00888268	3.98e-24	4	88757813	cis	P10451	4	88896819	88904562	Egil Ferkingstad, et al_P10451	35559
Egil Ferkingstad, et al	rs1056523	T	C	0.2656	0.21	0.00891798	1.32e-122	3	126261207	trans	P10451	4	88896819	88904562	Egil Ferkingstad, et al_P10451	35559
Egil Ferkingstad, et al	rs113497810	G	T	0.0343	0.32	0.0223876	2.4e-46	10	7756187	trans	P10451	4	88896819	88904562	Egil Ferkingstad, et al_P10451	35559
Karsten Suhre, et al	rs10860794	A	C	0.31	-0.32	0.047	2.2e-11	12	102217720	trans	P10619	20	44518783	44527459	Karsten Suhre, et al_P10619	997
Egil Ferkingstad, et al	rs2127868	G	A	0.1711	-0.07	0.0112498	4.9e-10	14	65794327	trans	P10619	20	44518783	44527459	Egil Ferkingstad, et al_P10619	35559
Benjamin B. Sun, et al	rs7897379	C	T	0.48	0.17	0.03	8.5e-12	10	65301725	trans	P10619	20	44518783	44527459	Benjamin B. Sun, et al_P10619	3301
Egil Ferkingstad, et al	rs7924036	G	T	0.4437	-0.08	0.00809034	4.68e-23	10	65191645	trans	P10619	20	44518783	44527459	Egil Ferkingstad, et al_P10619	35559
Egil Ferkingstad, et al	rs1800472	A	G	0.0122	0.21	0.0348803	1.74e-09	19	41847860	trans	P10636	17	43971748	44105700	Egil Ferkingstad, et al_P10636	35559
Egil Ferkingstad, et al	rs380649	A	G	0.3019	0.27	0.00914435	1.32e-191	5	41263849	cis	P10643	5	40909354	40983041	Egil Ferkingstad, et al_P10643	35559
Karsten Suhre, et al	rs7713972	C	T	0.18	-0.432	0.057	5.2e-14	5	40552474	cis	P10643	5	40909354	40983041	Karsten Suhre, et al_P10643	997
Egil Ferkingstad, et al	rs424535	T	A	0.3432	-0.05	0.00814985	8.51e-10	1	196709223	trans	P10643	5	40909354	40983041	Egil Ferkingstad, et al_P10643	35559
Karsten Suhre, et al	rs429017	A	G	0.25	0.433	0.05	9e-18	5	41263091	cis	P10643	5	40909354	40983041	Karsten Suhre, et al_P10643	997
Egil Ferkingstad, et al	rs17092104	C	G	0.1257	-0.14	0.0127508	4.79e-28	8	20005554	trans	P10645	14	93389425	93401638	Egil Ferkingstad, et al_P10645	35559
Egil Ferkingstad, et al	rs12801747	C	T	0.2173	0.08	0.0101246	2.75e-15	11	6286326	trans	P10645	14	93389425	93401638	Egil Ferkingstad, et al_P10645	35559
Benjamin B. Sun, et al	rs3775298	G	A	0.513	-0.21	0.02	2.2e-17	4	187150478	trans	P10645	14	93389425	93401638	Benjamin B. Sun, et al_P10645	3301
Egil Ferkingstad, et al	rs9658667	A	G	0.0264	-0.44	0.0260558	5.62e-64	14	93399050	cis	P10645	14	93389425	93401638	Egil Ferkingstad, et al_P10645	35559
Egil Ferkingstad, et al	rs729940	T	C	0.1417	-0.34	0.0117367	1.62e-184	14	93399101	cis	P10645	14	93389425	93401638	Egil Ferkingstad, et al_P10645	35559
Egil Ferkingstad, et al	rs56092644	T	G	0.2364	0.07	0.00924631	3.72e-14	5	95774809	trans	P10645	14	93389425	93401638	Egil Ferkingstad, et al_P10645	35559
Egil Ferkingstad, et al	rs2884468	A	T	0.4508	-0.05	0.00774832	1.1e-10	10	20085369	trans	P10646	2	188328957	188430487	Egil Ferkingstad, et al_P10646	35559
Egil Ferkingstad, et al	rs974793	T	C	0.3095	0.19	0.00908954	5.01e-97	1	169478654	trans	P10646	2	188328957	188430487	Egil Ferkingstad, et al_P10646	35559
Egil Ferkingstad, et al	rs6025	T	C	0.0188	-0.32	0.029295	8.91e-28	1	169519049	trans	P10646	2	188328957	188430487	Egil Ferkingstad, et al_P10646	35559
Egil Ferkingstad, et al	rs116350534	G	T	0.0098	-0.27	0.0417059	9.55e-11	2	188343762	cis	P10646	2	188328957	188430487	Egil Ferkingstad, et al_P10646	35559
Egil Ferkingstad, et al	rs112164771	T	C	0.0991	-0.2	0.0140206	3.63e-46	9	117091002	trans	P10646	2	188328957	188430487	Egil Ferkingstad, et al_P10646	35559
Egil Ferkingstad, et al	rs12478529	T	C	0.224	0.2	0.00980374	1.66e-92	2	233286654	cis	P10696	2	233271553	233275424	Egil Ferkingstad, et al_P10696	35559
Benjamin B. Sun, et al	rs941758	A	C	0.708	-0.49	0.03	6.6e-85	4	74718941	cis	P10720	4	74718906	74719872	Benjamin B. Sun, et al_P10720	3301
Egil Ferkingstad, et al	rs1571732	G	A	0.3204	-0.07	0.00870236	8.71e-16	21	42517559	trans	P10721	4	55524085	55606881	Egil Ferkingstad, et al_P10721	35559
Egil Ferkingstad, et al	rs67525224	C	G	0.2086	0.07	0.00997787	2.29e-12	21	42627220	trans	P10721	4	55524085	55606881	Egil Ferkingstad, et al_P10721	35559
Egil Ferkingstad, et al	rs78744187	T	C	0.0994	0.23	0.0138793	1.12e-61	19	33754548	trans	P10721	4	55524085	55606881	Egil Ferkingstad, et al_P10721	35559
Egil Ferkingstad, et al	rs61913605	T	C	0.1883	0.08	0.0112848	1.35e-12	12	12928075	trans	P10721	4	55524085	55606881	Egil Ferkingstad, et al_P10721	35559
Egil Ferkingstad, et al	rs80189144	C	T	0.1137	0.08	0.0131341	1.12e-09	7	72939939	trans	P10721	4	55524085	55606881	Egil Ferkingstad, et al_P10721	35559
Egil Ferkingstad, et al	rs62543565	C	A	0.3312	0.09	0.00847094	2.29e-26	9	16901067	trans	P10721	4	55524085	55606881	Egil Ferkingstad, et al_P10721	35559
Egil Ferkingstad, et al	rs6672987	T	C	0.4598	-0.06	0.00891549	1.7e-11	1	234695188	trans	P10721	4	55524085	55606881	Egil Ferkingstad, et al_P10721	35559
Egil Ferkingstad, et al	rs17758695	T	C	0.0387	-0.16	0.0227026	1.82e-12	18	60920854	trans	P10721	4	55524085	55606881	Egil Ferkingstad, et al_P10721	35559
Egil Ferkingstad, et al	rs74227709	A	G	0.0667	0.13	0.016855	1.23e-14	1	247722588	trans	P10721	4	55524085	55606881	Egil Ferkingstad, et al_P10721	35559
Egil Ferkingstad, et al	rs139956891	G	A	0.0504	-0.12	0.0181499	3.8e-11	10	127556162	cis	P10746	10	127477146	127511817	Egil Ferkingstad, et al_P10746	35559
Egil Ferkingstad, et al	rs1935451	G	A	0.1103	0.3	0.0131993	2.34e-114	10	127505426	cis	P10746	10	127477146	127511817	Egil Ferkingstad, et al_P10746	35559
Egil Ferkingstad, et al	rs57467915	A	G	0.017	0.36	0.0311378	6.46e-31	2	220081416	trans	P10746	10	127477146	127511817	Egil Ferkingstad, et al_P10746	35559
Benjamin B. Sun, et al	rs10794029	G	A	0.794	-0.23	0.03	7.6e-14	10	127561568	cis	P10746	10	127477146	127511817	Benjamin B. Sun, et al_P10746	3301
Egil Ferkingstad, et al	rs2298087	C	T	0.0896	-0.36	0.0139085	1.02e-147	13	47351403	cis	P10768	13	47345391	47371367	Egil Ferkingstad, et al_P10768	35559
Egil Ferkingstad, et al	rs15303	T	C	0.0144	-0.8	0.0334706	2.95e-126	13	47345630	cis	P10768	13	47345391	47371367	Egil Ferkingstad, et al_P10768	35559
Egil Ferkingstad, et al	rs203687	C	T	0.4315	0.05	0.00822876	1.23e-09	1	196674270	trans	P10768	13	47345391	47371367	Egil Ferkingstad, et al_P10768	35559
Benjamin B. Sun, et al	rs8192888	C	G	0.094	-0.81	0.04	9.8e-89	13	47362384	cis	P10768	13	47345391	47371367	Benjamin B. Sun, et al_P10768	3301
Karsten Suhre, et al	rs947409	G	A	0.1	-1.061	0.066	2.2e-52	13	47377928	cis	P10768	13	47345391	47371367	Karsten Suhre, et al_P10768	997
Egil Ferkingstad, et al	rs6073972	G	C	0.2193	-0.08	0.00948729	3.39e-17	20	44590298	trans	P10909	8	27454434	27472548	Egil Ferkingstad, et al_P10909	35559
Egil Ferkingstad, et al	rs62372052	G	A	0.1072	-0.3	0.0135467	1.15e-108	5	42724294	cis	P10912	5	42423879	42721979	Egil Ferkingstad, et al_P10912	35559
Benjamin B. Sun, et al	rs150036324	C	A	0.594	0.18	0.03	1e-11	5	42738222	cis	P10912	5	42423879	42721979	Benjamin B. Sun, et al_P10912	3301
Egil Ferkingstad, et al	rs10039191	G	C	0.3347	0.11	0.00854321	6.17e-38	5	83019045	cis	P10915	5	82933624	83017432	Egil Ferkingstad, et al_P10915	35559
Egil Ferkingstad, et al	rs10942481	T	C	0.4709	-0.06	0.00748545	1.1e-15	5	86257546	trans	P10915	5	82933624	83017432	Egil Ferkingstad, et al_P10915	35559
Egil Ferkingstad, et al	rs114312496	A	C	0.0317	-0.21	0.0232398	1.62e-19	5	82926524	cis	P10915	5	82933624	83017432	Egil Ferkingstad, et al_P10915	35559
Egil Ferkingstad, et al	rs10071051	A	G	0.3144	-0.07	0.00892077	4.27e-15	5	131752620	trans	P10915	5	82933624	83017432	Egil Ferkingstad, et al_P10915	35559
Egil Ferkingstad, et al	rs75434512	G	A	0.0802	-0.09	0.0148389	1.32e-09	4	118976589	trans	P10997	12	21507893	21532912	Egil Ferkingstad, et al_P10997	35559
Egil Ferkingstad, et al	rs645040	G	T	0.2273	-0.06	0.00941575	1.86e-10	3	135926622	trans	P10997	12	21507893	21532912	Egil Ferkingstad, et al_P10997	35559
Egil Ferkingstad, et al	rs2242663	C	T	0.2329	0.26	0.0093783	3.63e-169	11	66335308	trans	P10997	12	21507893	21532912	Egil Ferkingstad, et al_P10997	35559
Egil Ferkingstad, et al	rs174560	C	T	0.3531	-0.05	0.00795741	3.31e-10	11	61581764	trans	P10997	12	21507893	21532912	Egil Ferkingstad, et al_P10997	35559
Egil Ferkingstad, et al	rs55707100	T	C	0.0273	0.25	0.0250154	1.62e-23	15	43820717	trans	P10997	12	21507893	21532912	Egil Ferkingstad, et al_P10997	35559
Egil Ferkingstad, et al	rs41280463	A	G	0.1851	-0.07	0.0106927	5.89e-11	4	154191226	trans	P10997	12	21507893	21532912	Egil Ferkingstad, et al_P10997	35559
Egil Ferkingstad, et al	rs9302635	C	T	0.1984	0.07	0.00988307	1.41e-12	16	72144174	trans	P11021	9	127997132	128003609	Egil Ferkingstad, et al_P11021	35559
Egil Ferkingstad, et al	rs112635299	T	G	0.0082	0.4	0.0434504	3.39e-20	14	94838142	trans	P11021	9	127997132	128003609	Egil Ferkingstad, et al_P11021	35559
Benjamin B. Sun, et al	rs10139058	T	C	0.383	-0.26	0.03	1.2e-25	14	107141916	trans	P11117	11	47260853	47270457	Benjamin B. Sun, et al_P11117	3301
Egil Ferkingstad, et al	rs11846959	A	G	0.2075	-0.4	0.0103984	1e-200	14	94846316	trans	P11117	11	47260853	47270457	Egil Ferkingstad, et al_P11117	35559
Egil Ferkingstad, et al	rs204074	C	T	0.1135	-0.1	0.0128006	5.62e-15	1	29191563	cis	P11171	1	29213603	29446553	Egil Ferkingstad, et al_P11171	35559
Egil Ferkingstad, et al	rs1031101	G	A	0.1374	-0.49	0.0127381	1e-200	10	54533360	cis	P11226	10	54525140	54531460	Egil Ferkingstad, et al_P11226	35559
Karsten Suhre, et al	rs2506	C	A	0.24	-0.404	0.049	5.5e-16	10	54525509	cis	P11226	10	54525140	54531460	Karsten Suhre, et al_P11226	997
Egil Ferkingstad, et al	rs1800451	T	C	0.0129	-1.48	0.0384741	1e-200	10	54531226	cis	P11226	10	54525140	54531460	Egil Ferkingstad, et al_P11226	35559
Benjamin B. Sun, et al	rs7899547	G	T	0.653	0.95	0.02	1e-200	10	54536839	cis	P11226	10	54525140	54531460	Benjamin B. Sun, et al_P11226	3301
Egil Ferkingstad, et al	rs2261695	C	T	0.1754	-0.12	0.00894366	4.79e-41	1	11086439	trans	P11226	10	54525140	54531460	Egil Ferkingstad, et al_P11226	35559
Karsten Suhre, et al	rs10824796	A	G	0.22	-0.949	0.043	1e-89	10	54534613	cis	P11226	10	54525140	54531460	Karsten Suhre, et al_P11226	997
Egil Ferkingstad, et al	rs11519274	T	C	0.1789	-0.06	0.00855639	2.34e-12	12	21362819	trans	P11226	10	54525140	54531460	Egil Ferkingstad, et al_P11226	35559
Egil Ferkingstad, et al	rs5030737	A	G	0.0526	-0.77	0.0200169	1e-200	10	54531242	cis	P11226	10	54525140	54531460	Egil Ferkingstad, et al_P11226	35559
Egil Ferkingstad, et al	rs72843017	T	C	0.3285	-0.07	0.00923173	3.39e-14	2	121036577	trans	P11233	7	39663082	39747723	Egil Ferkingstad, et al_P11233	35559
Egil Ferkingstad, et al	rs72843017	T	C	0.3285	-0.07	0.00917766	2.4e-14	2	121036577	cis	P11234	2	120997640	121052289	Egil Ferkingstad, et al_P11234	35559
Egil Ferkingstad, et al	rs33972313	T	C	0.0342	-0.14	0.0212407	4.37e-11	5	138715502	trans	P11309	6	37137979	37143202	Egil Ferkingstad, et al_P11309	35559
Egil Ferkingstad, et al	rs77931234	G	A	0.0019	-0.56	0.0903133	5.62e-10	1	76226846	cis	P11310	1	76190036	76253260	Egil Ferkingstad, et al_P11310	35559
Maik Pietzner, et al	rs75405265	T	C	0.028	-0.4937	0.0386	1.56e-37	1	76197177	cis	P11310	1	76190036	76253260	Maik Pietzner, et al_P11310	10708
Egil Ferkingstad, et al	rs7952602	C	G	0.1095	-0.09	0.0125716	8.13e-13	11	126233669	trans	P11362	8	38268656	38326352	Egil Ferkingstad, et al_P11362	35559
Egil Ferkingstad, et al	rs7643766	T	G	0.1267	0.11	0.0124649	1.1e-18	3	197727998	trans	P11362	8	38268656	38326352	Egil Ferkingstad, et al_P11362	35559
Egil Ferkingstad, et al	rs10101096	C	A	0.2589	0.09	0.00962248	8.51e-21	8	38292147	cis	P11362	8	38268656	38326352	Egil Ferkingstad, et al_P11362	35559
Egil Ferkingstad, et al	rs2837981	C	T	0.2983	0.06	0.00962592	4.57e-10	21	42616005	trans	P11362	8	38268656	38326352	Egil Ferkingstad, et al_P11362	35559
Egil Ferkingstad, et al	rs62276455	A	T	0.4376	-0.1	0.00835451	5.13e-33	3	98417481	trans	P11362	8	38268656	38326352	Egil Ferkingstad, et al_P11362	35559
Egil Ferkingstad, et al	rs2837988	A	C	0.4184	0.11	0.00826271	1.95e-40	21	42619544	trans	P11362	8	38268656	38326352	Egil Ferkingstad, et al_P11362	35559
Egil Ferkingstad, et al	rs3777399	A	G	0.1078	0.59	0.0153377	1e-200	6	160513793	cis	P11717	6	160390131	160534539	Egil Ferkingstad, et al_P11717	35559
Karsten Suhre, et al	rs600324	T	C	0.1	-0.982	0.064	7.1e-48	6	160519276	cis	P11717	6	160390131	160534539	Karsten Suhre, et al_P11717	997
Egil Ferkingstad, et al	rs76889468	A	G	0.0321	-0.24	0.0250106	8.32e-22	12	102158764	trans	P11717	6	160390131	160534539	Egil Ferkingstad, et al_P11717	35559
Egil Ferkingstad, et al	rs12984330	A	C	0.446	0.05	0.00817918	9.77e-10	19	18275976	trans	P11717	6	160390131	160534539	Egil Ferkingstad, et al_P11717	35559
Benjamin B. Sun, et al	rs629849	G	A	0.871	0.9	0.03	9.5e-163	6	160494409	cis	P11717	6	160390131	160534539	Benjamin B. Sun, et al_P11717	3301
Egil Ferkingstad, et al	rs7960795	T	C	0.1705	0.07	0.0110095	2.04e-10	12	102219619	trans	P11717	6	160390131	160534539	Egil Ferkingstad, et al_P11717	35559
Karsten Suhre, et al	rs12202350	C	T	0.11	0.51	0.07	7.1e-13	6	160379096	cis	P11717	6	160390131	160534539	Karsten Suhre, et al_P11717	997
Egil Ferkingstad, et al	rs28894371	A	G	0.046	-0.36	0.0193092	1.41e-77	4	100004620	cis	P11766	4	99992132	100009952	Egil Ferkingstad, et al_P11766	35559
Egil Ferkingstad, et al	rs41290289	C	A	0.0347	0.18	0.0226166	1.74e-15	10	7769806	trans	P11912	19	42381190	42385439	Egil Ferkingstad, et al_P11912	35559
Egil Ferkingstad, et al	rs13019325	G	A	0.4498	-0.06	0.00868494	4.9e-12	2	160628990	trans	P11926	2	10580094	10588630	Egil Ferkingstad, et al_P11926	35559
Egil Ferkingstad, et al	rs12102137	G	A	0.4788	-0.06	0.00807344	1.07e-13	15	63904135	trans	P12004	20	5095599	5107272	Egil Ferkingstad, et al_P12004	35559
Egil Ferkingstad, et al	rs6541	G	A	0.264	0.05	0.00822876	1.23e-09	11	252851	trans	P12104	4	120238405	120243545	Egil Ferkingstad, et al_P12104	35559
Egil Ferkingstad, et al	rs142493024	A	G	0.0332	-0.31	0.0179119	4.17e-67	21	47413793	cis	P12109	21	47401651	47424964	Egil Ferkingstad, et al_P12109	35559
Egil Ferkingstad, et al	rs62215496	T	C	0.1779	-0.07	0.00945785	1.35e-13	21	47402334	cis	P12109	21	47401651	47424964	Egil Ferkingstad, et al_P12109	35559
Benjamin B. Sun, et al	rs434206	T	G	0.594	-0.21	0.03	5.2e-17	21	47366802	cis	P12109	21	47401651	47424964	Benjamin B. Sun, et al_P12109	3301
Egil Ferkingstad, et al	rs1053312	A	G	0.3526	-1.23	0.0319751	1e-200	21	47423389	cis	P12109	21	47401651	47424964	Egil Ferkingstad, et al_P12109	35559
Egil Ferkingstad, et al	rs1980983	G	A	0.2473	0.09	0.0147669	1.1e-09	21	47558994	cis	P12110	21	47518011	47552763	Egil Ferkingstad, et al_P12110	35559
Egil Ferkingstad, et al	rs35548026	A	G	0.0933	-0.39	0.0139359	2.45e-172	21	47552209	cis	P12110	21	47518011	47552763	Egil Ferkingstad, et al_P12110	35559
Egil Ferkingstad, et al	rs148337125	G	T	0.0473	0.32	0.0190589	2.88e-63	21	47552522	cis	P12110	21	47518011	47552763	Egil Ferkingstad, et al_P12110	35559
Egil Ferkingstad, et al	rs35881321	A	G	0.0208	0.36	0.0283578	6.31e-37	21	47532456	cis	P12110	21	47518011	47552763	Egil Ferkingstad, et al_P12110	35559
Egil Ferkingstad, et al	rs2646260	G	A	0.3155	-0.14	0.00843562	7.41e-62	2	238277795	cis	P12111	2	238232646	238323018	Egil Ferkingstad, et al_P12111	35559
Egil Ferkingstad, et al	rs11677932	A	G	0.2936	-0.07	0.00910702	1.51e-14	2	238223955	cis	P12111	2	238232646	238323018	Egil Ferkingstad, et al_P12111	35559
Egil Ferkingstad, et al	rs6678795	A	G	0.4422	-0.13	0.00785601	1.66e-61	1	169533266	cis	P12259	1	169483404	169555826	Egil Ferkingstad, et al_P12259	35559
Egil Ferkingstad, et al	rs1051317	T	G	0.2989	0.06	0.00875141	7.08e-12	2	47130148	trans	P12259	1	169483404	169555826	Egil Ferkingstad, et al_P12259	35559
Egil Ferkingstad, et al	rs966751	G	C	0.0331	-0.51	0.0221664	3.89e-117	1	169486141	cis	P12259	1	169483404	169555826	Egil Ferkingstad, et al_P12259	35559
Karsten Suhre, et al	rs6033	G	A	0.08	-0.845	0.08	5.5e-25	1	169521853	cis	P12259	1	169483404	169555826	Karsten Suhre, et al_P12259	997
Karsten Suhre, et al	rs1005776	A	G	0.3	0.399	0.046	3.2e-17	14	102896673	trans	P12268	3	49061758	49066841	Karsten Suhre, et al_P12268	997
Egil Ferkingstad, et al	rs1998420	G	C	0.4002	-0.07	0.00971389	5.75e-13	14	102979624	trans	P12268	3	49061758	49066841	Egil Ferkingstad, et al_P12268	35559
Benjamin B. Sun, et al	rs10843115	T	C	0.271	0.19	0.03	1.4e-11	12	28307717	cis	P12272	12	28111017	28125638	Benjamin B. Sun, et al_P12272	3301
Egil Ferkingstad, et al	rs11049365	A	C	0.2706	0.12	0.0087435	7.24e-43	12	28291334	cis	P12272	12	28111017	28125638	Egil Ferkingstad, et al_P12272	35559
Egil Ferkingstad, et al	rs2231495	C	T	0.389	0.1	0.00830691	2.24e-33	22	17669306	trans	P12272	12	28111017	28125638	Egil Ferkingstad, et al_P12272	35559
Egil Ferkingstad, et al	rs75076193	T	C	0.0087	-1.82	0.0473128	1e-200	7	142836646	cis	P12273	7	142829170	142836839	Egil Ferkingstad, et al_P12273	35559
Egil Ferkingstad, et al	rs73170678	T	A	0.1375	0.6	0.0155976	1e-200	7	142836203	cis	P12273	7	142829170	142836839	Egil Ferkingstad, et al_P12273	35559
Egil Ferkingstad, et al	rs10479093	G	A	0.3897	0.06	0.0092088	7.24e-11	5	134508559	trans	P12273	7	142829170	142836839	Egil Ferkingstad, et al_P12273	35559
Egil Ferkingstad, et al	rs149884636	A	G	0.01	-1.14	0.0402136	8.71e-177	7	142738606	cis	P12273	7	142829170	142836839	Egil Ferkingstad, et al_P12273	35559
Egil Ferkingstad, et al	rs74920406	T	C	0.0485	-0.13	0.0195121	2.69e-11	1	109704525	trans	P12273	7	142829170	142836839	Egil Ferkingstad, et al_P12273	35559
Egil Ferkingstad, et al	rs73170650	C	T	0.025	-0.16	0.0246617	8.71e-11	7	142613767	cis	P12273	7	142829170	142836839	Egil Ferkingstad, et al_P12273	35559
Egil Ferkingstad, et al	rs41297690	C	A	0.0127	0.22	0.0303711	4.37e-13	1	161494357	cis	P12318	1	161475220	161493803	Egil Ferkingstad, et al_P12318	35559
Egil Ferkingstad, et al	rs115264949	A	G	0.0259	0.16	0.0224189	9.55e-13	1	161501932	cis	P12318	1	161475220	161493803	Egil Ferkingstad, et al_P12318	35559
Egil Ferkingstad, et al	rs1801274	A	G	0.4405	-1.24	0.0322351	1e-200	1	161479745	cis	P12318	1	161475220	161493803	Egil Ferkingstad, et al_P12318	35559
Benjamin B. Sun, et al	rs1801274	G	A	0.533	1.24	0.01	1e-200	1	161479745	cis	P12318	1	161475220	161493803	Benjamin B. Sun, et al_P12318	3301
Egil Ferkingstad, et al	rs687628	A	G	0.297	0.06	0.00925803	9.12e-11	1	57377579	trans	P12319	1	159259504	159278014	Egil Ferkingstad, et al_P12319	35559
Egil Ferkingstad, et al	rs516316	G	C	0.3944	0.07	0.00856528	3.02e-16	19	49206145	trans	P12532	15	43885252	43991420	Egil Ferkingstad, et al_P12532	35559
Egil Ferkingstad, et al	rs4982408	A	C	0.18	0.07	0.0110217	2.14e-10	14	21570614	trans	P12532	15	43885252	43991420	Egil Ferkingstad, et al_P12532	35559
Egil Ferkingstad, et al	rs62530785	A	T	0.4974	0.06	0.00790358	3.16e-14	8	71612304	trans	P12532	15	43885252	43991420	Egil Ferkingstad, et al_P12532	35559
Egil Ferkingstad, et al	rs3910516	A	G	0.3251	0.1	0.00848414	4.57e-32	2	216303053	trans	P12532	15	43885252	43991420	Egil Ferkingstad, et al_P12532	35559
Egil Ferkingstad, et al	rs13331	A	G	0.3481	-0.06	0.00857215	2.57e-12	17	7093466	trans	P12532	15	43885252	43991420	Egil Ferkingstad, et al_P12532	35559
Egil Ferkingstad, et al	rs10778149	A	G	0.2726	0.07	0.00863301	5.13e-16	12	102165342	trans	P12544	5	54398476	54406080	Egil Ferkingstad, et al_P12544	35559
Egil Ferkingstad, et al	rs10813948	A	G	0.2872	-0.06	0.00884964	1.2e-11	9	33121570	trans	P12544	5	54398476	54406080	Egil Ferkingstad, et al_P12544	35559
Egil Ferkingstad, et al	rs10982456	C	T	0.4628	-0.06	0.00851348	1.82e-12	9	117690758	trans	P12544	5	54398476	54406080	Egil Ferkingstad, et al_P12544	35559
Egil Ferkingstad, et al	rs138903858	T	G	0.0244	0.17	0.0275619	6.92e-10	14	105634487	trans	P12644	14	54416454	54425479	Egil Ferkingstad, et al_P12644	35559
Egil Ferkingstad, et al	rs74917046	C	G	0.3128	-0.06	0.00960372	4.17e-10	1	161580193	trans	P12644	14	54416454	54425479	Egil Ferkingstad, et al_P12644	35559
Egil Ferkingstad, et al	rs142037317	A	G	0.0061	-0.33	0.054643	1.55e-09	11	74421549	trans	P12644	14	54416454	54425479	Egil Ferkingstad, et al_P12644	35559
Egil Ferkingstad, et al	rs6123685	A	G	0.2317	0.08	0.0101764	3.8e-15	20	55836040	trans	P12644	14	54416454	54425479	Egil Ferkingstad, et al_P12644	35559
Egil Ferkingstad, et al	rs7467847	C	G	0.0573	0.14	0.0184707	3.47e-14	9	136115235	trans	P12644	14	54416454	54425479	Egil Ferkingstad, et al_P12644	35559
Egil Ferkingstad, et al	rs7576634	G	C	0.0524	0.13	0.0178545	3.31e-13	2	65084135	trans	P12724	14	21359558	21360507	Egil Ferkingstad, et al_P12724	35559
Egil Ferkingstad, et al	rs147307766	T	C	0.0351	0.76	0.0222554	1e-200	14	21385991	cis	P12724	14	21359558	21360507	Egil Ferkingstad, et al_P12724	35559
Egil Ferkingstad, et al	rs7612124	G	C	0.2689	-0.06	0.00910315	4.37e-11	3	186629144	trans	P12724	14	21359558	21360507	Egil Ferkingstad, et al_P12724	35559
Egil Ferkingstad, et al	rs13089722	A	G	0.1355	-0.11	0.0122005	1.95e-19	3	128306757	trans	P12724	14	21359558	21360507	Egil Ferkingstad, et al_P12724	35559
Egil Ferkingstad, et al	rs13390874	T	C	0.2456	0.06	0.0096595	5.25e-10	2	43353230	trans	P12724	14	21359558	21360507	Egil Ferkingstad, et al_P12724	35559
Egil Ferkingstad, et al	rs56185965	A	T	0.1592	0.08	0.0115964	5.25e-12	3	47580158	trans	P12724	14	21359558	21360507	Egil Ferkingstad, et al_P12724	35559
Egil Ferkingstad, et al	rs3774298	G	A	0.3496	0.06	0.008223	2.95e-13	3	187460099	trans	P12724	14	21359558	21360507	Egil Ferkingstad, et al_P12724	35559
Egil Ferkingstad, et al	rs34524896	T	C	0.0547	-0.16	0.017811	2.63e-19	20	57594684	trans	P12757	3	170075466	170114623	Egil Ferkingstad, et al_P12757	35559
Egil Ferkingstad, et al	rs147824601	T	C	0.0011	0.84	0.122815	7.94e-12	14	69349724	cis	P12814	14	69340860	69446157	Egil Ferkingstad, et al_P12814	35559
Egil Ferkingstad, et al	rs4363	G	A	0.4979	0.62	0.0161175	1e-200	17	61574492	cis	P12821	17	61554422	61599205	Egil Ferkingstad, et al_P12821	35559
Egil Ferkingstad, et al	rs1018117	G	C	0.1748	-0.06	0.00974499	7.41e-10	11	126186347	trans	P12821	17	61554422	61599205	Egil Ferkingstad, et al_P12821	35559
Egil Ferkingstad, et al	rs2810491	C	T	0.2632	-0.06	0.00930301	1.12e-10	9	136923331	trans	P12872	6	33762450	33771788	Egil Ferkingstad, et al_P12872	35559
Benjamin B. Sun, et al	rs12478119	C	T	0.199	-0.24	0.03	5.6e-14	2	222067740	trans	P12872	6	33762450	33771788	Benjamin B. Sun, et al_P12872	3301
Egil Ferkingstad, et al	rs62066052	T	C	0.3569	0.07	0.00877338	1.48e-15	17	9781125	trans	P12872	6	33762450	33771788	Egil Ferkingstad, et al_P12872	35559
Egil Ferkingstad, et al	rs10906953	T	C	0.4379	-0.07	0.00846799	1.38e-16	10	47702351	trans	P12872	6	33762450	33771788	Egil Ferkingstad, et al_P12872	35559
Egil Ferkingstad, et al	rs16862260	A	G	0.2431	-0.24	0.00953027	6.17e-140	2	222069957	trans	P12872	6	33762450	33771788	Egil Ferkingstad, et al_P12872	35559
Egil Ferkingstad, et al	rs62098675	G	T	0.2818	0.06	0.00963149	4.68e-10	18	54821821	trans	P12872	6	33762450	33771788	Egil Ferkingstad, et al_P12872	35559
Egil Ferkingstad, et al	rs4536103	A	G	0.2581	0.06	0.00972197	6.76e-10	10	71332204	trans	P12872	6	33762450	33771788	Egil Ferkingstad, et al_P12872	35559
Egil Ferkingstad, et al	rs10503013	T	A	0.018	0.19	0.0307139	6.17e-10	18	55148861	trans	P12872	6	33762450	33771788	Egil Ferkingstad, et al_P12872	35559
Egil Ferkingstad, et al	rs1028373	T	C	0.053	-0.23	0.0178606	6.03e-38	20	16922012	trans	P12872	6	33762450	33771788	Egil Ferkingstad, et al_P12872	35559
Egil Ferkingstad, et al	rs7516442	T	C	0.3939	0.05	0.00763361	5.75e-11	1	54588110	trans	P12872	6	33762450	33771788	Egil Ferkingstad, et al_P12872	35559
Egil Ferkingstad, et al	rs10476552	C	T	0.3168	0.08	0.00898954	5.62e-19	5	95709132	trans	P12872	6	33762450	33771788	Egil Ferkingstad, et al_P12872	35559
Egil Ferkingstad, et al	rs1505083	C	A	0.3406	-0.07	0.00901416	8.13e-15	5	7336886	trans	P12872	6	33762450	33771788	Egil Ferkingstad, et al_P12872	35559
Egil Ferkingstad, et al	rs1775831	A	G	0.4341	0.06	0.00782404	1.74e-14	1	118158079	trans	P12872	6	33762450	33771788	Egil Ferkingstad, et al_P12872	35559
Egil Ferkingstad, et al	rs6906327	A	G	0.323	0.06	0.00945247	2.19e-10	6	20659459	trans	P12872	6	33762450	33771788	Egil Ferkingstad, et al_P12872	35559
Egil Ferkingstad, et al	rs4236771	T	A	0.4695	-0.06	0.00802752	7.76e-14	8	105081898	trans	P12872	6	33762450	33771788	Egil Ferkingstad, et al_P12872	35559
Lasse Folkersen, et al	rs73062378	T	C	0.81	-0.29	0.0400574	4.5e-13	3	45822010	trans	P13236	17	34430983	34433014	Lasse Folkersen, et al_P13236	3394
Lasse Folkersen, et al	rs6607368	A	C	0.8	0.51	0.0441039	6.3e-31	17	34819136	cis	P13236	17	34430983	34433014	Lasse Folkersen, et al_P13236	3394
Egil Ferkingstad, et al	rs35429	G	A	0.4183	-0.04	0.00642844	4.9e-10	12	115555867	trans	P13385	3	46616045	46668033	Egil Ferkingstad, et al_P13385	35559
Benjamin B. Sun, et al	rs6769392	A	G	0.248	1.32	0.02	1e-200	3	46617719	cis	P13385	3	46616045	46668033	Benjamin B. Sun, et al_P13385	3301
Egil Ferkingstad, et al	rs113414093	A	G	0.0877	0.08	0.0116854	7.59e-12	2	219859171	trans	P13385	3	46616045	46668033	Egil Ferkingstad, et al_P13385	35559
Egil Ferkingstad, et al	rs11710264	C	T	0.4776	-0.14	0.0063032	2.69e-109	3	46661579	cis	P13385	3	46616045	46668033	Egil Ferkingstad, et al_P13385	35559
Karsten Suhre, et al	rs3806701	A	G	0.27	1.106	0.036	3.8e-145	3	46617337	cis	P13385	3	46616045	46668033	Karsten Suhre, et al_P13385	997
Egil Ferkingstad, et al	rs1799864	A	G	0.0894	0.15	0.0142691	7.59e-26	3	46399208	trans	P13500	17	32582304	32584222	Egil Ferkingstad, et al_P13500	35559
Chen Yao, et al	rs1799864	A	G	0.089	0.302	0.032	2.86e-21	3	46399208	trans	P13500	17	32582304	32584222	Chen Yao, et al _P13500
Egil Ferkingstad, et al	rs1654446	A	G	0.1915	-0.06	0.00954345	3.24e-10	19	55570329	trans	P13501	17	34198495	34207797	Egil Ferkingstad, et al_P13501	35559
Karsten Suhre, et al	rs4239252	A	G	0.21	-0.346	0.053	7.8e-11	17	34163565	cis	P13501	17	34198495	34207797	Karsten Suhre, et al_P13501	997
Egil Ferkingstad, et al	rs4239252	A	G	0.1846	-0.26	0.0106066	1.07e-132	17	34163565	cis	P13501	17	34198495	34207797	Egil Ferkingstad, et al_P13501	35559
Egil Ferkingstad, et al	rs7073753	T	C	0.4356	0.11	0.00809299	4.47e-42	10	65062820	trans	P13501	17	34198495	34207797	Egil Ferkingstad, et al_P13501	35559
Egil Ferkingstad, et al	rs11074065	A	G	0.4409	0.06	0.008223	2.95e-13	15	92944835	trans	P13591	11	112831997	113149158	Egil Ferkingstad, et al_P13591	35559
Benjamin B. Sun, et al	rs2012888	A	G	0.316	-0.2	0.03	3e-12	14	106211784	trans	P13591	11	112831997	113149158	Benjamin B. Sun, et al_P13591	3301
Egil Ferkingstad, et al	rs61902388	C	T	0.4515	-0.13	0.00843879	1.51e-53	11	112642075	cis	P13591	11	112831997	113149158	Egil Ferkingstad, et al_P13591	35559
Chen Yao, et al	rs11214489	C	T	0.818	0.368	0.024	3.01e-54	11	112975934	cis	P13591	11	112831997	113149158	Chen Yao, et al _P13591
Egil Ferkingstad, et al	rs11606942	G	C	0.0581	-0.11	0.0177091	5.25e-10	11	113126008	cis	P13591	11	112831997	113149158	Egil Ferkingstad, et al_P13591	35559
Benjamin B. Sun, et al	rs7113211	A	G	0.489	0.21	0.02	1.1e-16	11	112642632	cis	P13591	11	112831997	113149158	Benjamin B. Sun, et al_P13591	3301
Egil Ferkingstad, et al	rs2012801	A	G	0.2185	-0.23	0.0101946	1.05e-112	11	112996454	cis	P13591	11	112831997	113149158	Egil Ferkingstad, et al_P13591	35559
Chen Yao, et al	rs78599561	T	A	0.89	-0.215	0.031	2.29e-12	11	113132512	cis	P13591	11	112831997	113149158	Chen Yao, et al _P13591
Chen Yao, et al	rs9543400	G	A	0.562	-0.118	0.019	3.21e-10	13	74150398	trans	P13591	11	112831997	113149158	Chen Yao, et al _P13591
Chen Yao, et al	rs2199197	A	G	0.483	-0.269	0.018	1.59e-50	11	112608137	cis	P13591	11	112831997	113149158	Chen Yao, et al _P13591
Egil Ferkingstad, et al	rs1028883	T	G	0.4701	0.06	0.00868084	4.79e-12	13	74108587	trans	P13591	11	112831997	113149158	Egil Ferkingstad, et al_P13591	35559
Egil Ferkingstad, et al	rs903503	C	A	0.2976	-0.09	0.00938596	8.91e-22	17	37829571	trans	P13591	11	112831997	113149158	Egil Ferkingstad, et al_P13591	35559
Egil Ferkingstad, et al	rs2288158	G	T	0.1301	0.33	0.0126809	2.69e-149	11	113133676	cis	P13591	11	112831997	113149158	Egil Ferkingstad, et al_P13591	35559
Egil Ferkingstad, et al	rs6099309	T	G	0.0914	0.12	0.0141857	2.69e-17	20	36997349	trans	P13598	17	62079954	62097994	Egil Ferkingstad, et al_P13598	35559
Egil Ferkingstad, et al	rs641615	T	G	0.2322	-0.16	0.00967218	1.82e-61	12	52912909	cis	P13647	12	52908359	52914471	Egil Ferkingstad, et al_P13647	35559
Egil Ferkingstad, et al	rs117484558	A	G	0.0311	-0.28	0.0224517	1.07e-35	17	39742921	trans	P13647	12	52908359	52914471	Egil Ferkingstad, et al_P13647	35559
Egil Ferkingstad, et al	rs7240884	G	A	0.4347	0.08	0.00857791	1.1e-20	18	57568693	trans	P13647	12	52908359	52914471	Egil Ferkingstad, et al_P13647	35559
Egil Ferkingstad, et al	rs113543611	T	C	0.0468	0.2	0.0192371	2.57e-25	1	150575754	trans	P13647	12	52908359	52914471	Egil Ferkingstad, et al_P13647	35559
Benjamin B. Sun, et al	rs79061565	G	C	0.123	-0.48	0.04	1.6e-40	19	11698659	cis	P13686	19	11685475	11689823	Benjamin B. Sun, et al_P13686	3301
Arthur Gilly, et al	rs79525531	A	G	0.14	-0.457	0.042	5.12e-28	19	11691809	cis	P13686	19	11685475	11689823	Arthur Gilly, et al_P13686	1407
Egil Ferkingstad, et al	rs576943137	T	C	0.2333	0.07	0.00991887	1.7e-12	8	105972541	trans	P13686	19	11685475	11689823	Egil Ferkingstad, et al_P13686	35559
Egil Ferkingstad, et al	rs2876698	C	G	0.1968	-0.16	0.0105685	8.91e-52	19	11675141	cis	P13686	19	11685475	11689823	Egil Ferkingstad, et al_P13686	35559
Egil Ferkingstad, et al	rs7910087	T	C	0.3994	-0.05	0.0080031	4.17e-10	10	77209145	trans	P13686	19	11685475	11689823	Egil Ferkingstad, et al_P13686	35559
Egil Ferkingstad, et al	rs575211862	T	C	0.1541	0.09	0.0125716	8.13e-13	1	161625293	trans	P13686	19	11685475	11689823	Egil Ferkingstad, et al_P13686	35559
Egil Ferkingstad, et al	rs4919420	G	A	0.3754	0.06	0.00941053	1.82e-10	10	101806252	trans	P13686	19	11685475	11689823	Egil Ferkingstad, et al_P13686	35559
Egil Ferkingstad, et al	rs3780495	C	A	0.2917	-0.07	0.00955703	2.4e-13	9	33125942	trans	P13686	19	11685475	11689823	Egil Ferkingstad, et al_P13686	35559
Egil Ferkingstad, et al	rs10403399	G	C	0.281	0.24	0.00952855	5.5e-140	19	11706658	cis	P13686	19	11685475	11689823	Egil Ferkingstad, et al_P13686	35559
Egil Ferkingstad, et al	rs77095127	A	G	0.074	0.1	0.0163485	9.55e-10	16	79558865	trans	P13686	19	11685475	11689823	Egil Ferkingstad, et al_P13686	35559
Benjamin B. Sun, et al	rs10136766	G	A	0.665	-0.77	0.02	1e-200	14	106232585	trans	P13688	19	43011456	43065386	Benjamin B. Sun, et al_P13688	3301
Egil Ferkingstad, et al	rs1800435	G	C	0.0868	-0.42	0.0146945	1.12e-179	9	116153891	cis	P13716	9	116148597	116163613	Egil Ferkingstad, et al_P13716	35559
Egil Ferkingstad, et al	rs6478004	A	G	0.41	0.05	0.00830998	1.78e-09	9	116108669	cis	P13716	9	116148597	116163613	Egil Ferkingstad, et al_P13716	35559
Egil Ferkingstad, et al	rs8177813	C	T	0.0476	-0.3	0.0191619	3.02e-55	9	116151501	cis	P13716	9	116148597	116163613	Egil Ferkingstad, et al_P13716	35559
Egil Ferkingstad, et al	rs1805312	G	C	0.0877	-0.38	0.014337	8.51e-155	9	116152990	cis	P13716	9	116148597	116163613	Egil Ferkingstad, et al_P13716	35559
Lasse Folkersen, et al	rs495828	T	G	0.25	-0.17	0.0272778	4.6e-10	9	136154867	trans	P13726	1	94994781	95007356	Lasse Folkersen, et al_P13726	3394
Egil Ferkingstad, et al	rs13256023	T	C	0.1853	-0.06	0.00948429	2.51e-10	8	61648551	trans	P13727	11	57154267	57158130	Egil Ferkingstad, et al_P13727	35559
Egil Ferkingstad, et al	rs4328821	G	A	0.1352	-0.11	0.0119361	3.09e-20	3	128316435	trans	P13727	11	57154267	57158130	Egil Ferkingstad, et al_P13727	35559
Egil Ferkingstad, et al	rs2493133	C	T	0.4307	-0.06	0.00780004	1.45e-14	1	230844273	trans	P13727	11	57154267	57158130	Egil Ferkingstad, et al_P13727	35559
Egil Ferkingstad, et al	rs78483340	C	T	0.0513	0.2	0.0191524	1.58e-25	17	64245121	trans	P13796	13	46700055	46786006	Egil Ferkingstad, et al_P13796	35559
Egil Ferkingstad, et al	rs7990889	G	C	0.2809	-0.13	0.00916619	1.17e-45	13	46691397	cis	P13796	13	46700055	46786006	Egil Ferkingstad, et al_P13796	35559
Egil Ferkingstad, et al	rs78185702	T	C	0.1124	0.09	0.0131397	7.41e-12	15	76610235	cis	P13804	15	76507696	76603813	Egil Ferkingstad, et al_P13804	35559
Egil Ferkingstad, et al	rs2384656	G	A	0.2164	0.06	0.00984463	1.1e-09	2	27832055	trans	P13804	15	76507696	76603813	Egil Ferkingstad, et al_P13804	35559
Egil Ferkingstad, et al	rs238238	A	G	0.3307	0.33	0.00857869	1e-200	17	4856376	cis	P13929	17	4851387	4860426	Egil Ferkingstad, et al_P13929	35559
Egil Ferkingstad, et al	rs8051661	G	A	0.1074	0.1	0.0127066	3.55e-15	16	88475940	trans	P13942	6	33130458	33160276	Egil Ferkingstad, et al_P13942	35559
Egil Ferkingstad, et al	rs9963868	C	T	0.3462	-0.06	0.00880653	9.55e-12	18	45599434	trans	P13942	6	33130458	33160276	Egil Ferkingstad, et al_P13942	35559
Benjamin B. Sun, et al	rs2273121	A	G	0.252	-0.36	0.03	4.7e-41	11	33757770	cis	P13987	11	33719807	33757991	Benjamin B. Sun, et al_P13987	3301
Egil Ferkingstad, et al	rs831630	T	C	0.3266	-0.18	0.00843598	5.13e-101	11	33743019	cis	P13987	11	33719807	33757991	Egil Ferkingstad, et al_P13987	35559
Egil Ferkingstad, et al	rs2177705	T	C	0.0464	-0.11	0.0179297	8.51e-10	2	74481223	cis	P13995	2	74425689	74444692	Egil Ferkingstad, et al_P13995	35559
Egil Ferkingstad, et al	rs34416903	C	T	0.3006	0.06	0.0089022	1.58e-11	16	88559245	trans	P13995	2	74425689	74444692	Egil Ferkingstad, et al_P13995	35559
Egil Ferkingstad, et al	rs62108438	C	T	0.4167	0.06	0.00900559	2.69e-11	19	13000247	trans	P14091	1	206317459	206332104	Egil Ferkingstad, et al_P14091	35559
Egil Ferkingstad, et al	rs2285170	G	C	0.4836	-0.06	0.00893776	1.91e-11	1	172425529	trans	P14091	1	206317459	206332104	Egil Ferkingstad, et al_P14091	35559
Egil Ferkingstad, et al	rs4671393	A	G	0.133	0.16	0.0127976	7.24e-36	2	60720951	trans	P14091	1	206317459	206332104	Egil Ferkingstad, et al_P14091	35559
Egil Ferkingstad, et al	rs1141720	C	T	0.28	-0.06	0.0094472	2.14e-10	14	107170005	trans	P14136	17	42982376	42994305	Egil Ferkingstad, et al_P14136	35559
Egil Ferkingstad, et al	rs34890930	C	T	0.2924	-0.06	0.00902854	3.02e-11	3	128329223	trans	P14151	1	169659808	169680839	Egil Ferkingstad, et al_P14151	35559
Egil Ferkingstad, et al	rs1982094	T	C	0.0519	-0.12	0.0183399	6.03e-11	8	130624816	trans	P14151	1	169659808	169680839	Egil Ferkingstad, et al_P14151	35559
Egil Ferkingstad, et al	rs36084354	A	G	0.1412	0.07	0.0113289	6.46e-10	19	1079959	trans	P14151	1	169659808	169680839	Egil Ferkingstad, et al_P14151	35559
Egil Ferkingstad, et al	rs3917775	C	T	0.4356	-0.24	0.00808344	1.02e-193	1	169571076	cis	P14151	1	169659808	169680839	Egil Ferkingstad, et al_P14151	35559
Egil Ferkingstad, et al	rs11125915	A	C	0.3286	-0.07	0.00815923	9.55e-18	2	62535988	trans	P14151	1	169659808	169680839	Egil Ferkingstad, et al_P14151	35559
Egil Ferkingstad, et al	rs3917932	C	G	0.4314	0.05	0.00817918	9.77e-10	1	36943916	trans	P14151	1	169659808	169680839	Egil Ferkingstad, et al_P14151	35559
Karsten Suhre, et al	rs12938	G	A	0.28	-0.487	0.046	4.5e-25	1	169660781	cis	P14151	1	169659808	169680839	Karsten Suhre, et al_P14151	997
Egil Ferkingstad, et al	rs9554263	G	C	0.2206	0.06	0.00915552	5.62e-11	13	28681228	trans	P14151	1	169659808	169680839	Egil Ferkingstad, et al_P14151	35559
Benjamin B. Sun, et al	rs4987358	T	G	0.274	-0.52	0.03	6.8e-87	1	169665551	cis	P14151	1	169659808	169680839	Benjamin B. Sun, et al_P14151	3301
Egil Ferkingstad, et al	rs2739338	T	C	0.4518	0.07	0.00807978	4.57e-18	22	24297130	cis	P14174	22	24236191	24237414	Egil Ferkingstad, et al_P14174	35559
Egil Ferkingstad, et al	rs950803	T	A	0.3642	-0.09	0.00890447	5.13e-24	11	60152563	trans	P14207	11	71927645	71932994	Egil Ferkingstad, et al_P14207	35559
Egil Ferkingstad, et al	rs74603010	G	A	0.0211	0.25	0.0278455	2.75e-19	11	71926242	cis	P14207	11	71927645	71932994	Egil Ferkingstad, et al_P14207	35559
Egil Ferkingstad, et al	rs2470854	G	A	0.4535	-0.08	0.00823362	2.57e-22	3	98704236	trans	P14207	11	71927645	71932994	Egil Ferkingstad, et al_P14207	35559
Egil Ferkingstad, et al	rs603424	A	G	0.0957	-0.09	0.0144222	4.37e-10	10	102075479	trans	P14207	11	71927645	71932994	Egil Ferkingstad, et al_P14207	35559
Egil Ferkingstad, et al	rs1801133	A	G	0.3437	-0.07	0.0091634	2.19e-14	1	11856378	trans	P14207	11	71927645	71932994	Egil Ferkingstad, et al_P14207	35559
Egil Ferkingstad, et al	rs16844364	A	G	0.1731	0.07	0.010755	7.59e-11	4	3438643	trans	P14210	7	81328322	81399754	Egil Ferkingstad, et al_P14210	35559
Benjamin B. Sun, et al	rs5745695	A	G	0.76	0.19	0.03	1.2e-11	7	81358075	cis	P14210	7	81328322	81399754	Benjamin B. Sun, et al_P14210	3301
Benjamin B. Sun, et al	rs71640034	A	G	0.513	0.29	0.02	1.6e-33	4	187161048	trans	P14314	19	11546109	11561783	Benjamin B. Sun, et al_P14314	3301
Egil Ferkingstad, et al	rs11231166	A	G	0.0477	0.13	0.0189796	7.41e-12	11	62394445	trans	P14314	19	11546109	11561783	Egil Ferkingstad, et al_P14314	35559
Egil Ferkingstad, et al	rs11557488	A	G	0.2142	0.11	0.00942134	1.7e-31	19	11558275	cis	P14314	19	11546109	11561783	Egil Ferkingstad, et al_P14314	35559
Egil Ferkingstad, et al	rs2078662	G	A	0.0926	-0.09	0.0142989	3.09e-10	22	22717616	trans	P14316	4	185308867	185395734	Egil Ferkingstad, et al_P14316	35559
Egil Ferkingstad, et al	rs1908671	C	G	0.2931	-0.1	0.00893991	4.79e-29	12	69433404	cis	P14384	12	69235977	69365350	Egil Ferkingstad, et al_P14384	35559
Benjamin B. Sun, et al	rs1908671	C	G	0.292	-0.19	0.03	8.1e-12	12	69433404	cis	P14384	12	69235977	69365350	Benjamin B. Sun, et al_P14384	3301
Egil Ferkingstad, et al	rs7480474	C	T	0.4145	0.05	0.0080309	4.79e-10	11	307912	trans	P14384	12	69235977	69365350	Egil Ferkingstad, et al_P14384	35559
Egil Ferkingstad, et al	rs10878881	T	C	0.2945	0.07	0.0100848	3.89e-12	12	69354633	cis	P14384	12	69235977	69365350	Egil Ferkingstad, et al_P14384	35559
Egil Ferkingstad, et al	rs56369151	A	T	0.2582	0.08	0.00887306	1.95e-19	1	221039053	trans	P14384	12	69235977	69365350	Egil Ferkingstad, et al_P14384	35559
Benjamin B. Sun, et al	rs1642762	T	C	0.587	-0.29	0.03	1.5e-29	17	7554772	cis	P14415	17	7549945	7561086	Benjamin B. Sun, et al_P14415	3301
Egil Ferkingstad, et al	rs105290	C	T	0.4427	0.06	0.00779407	1.38e-14	11	17292068	trans	P14415	17	7549945	7561086	Egil Ferkingstad, et al_P14415	35559
Egil Ferkingstad, et al	rs61776478	T	C	0.0272	-0.16	0.0262365	1.07e-09	1	11983091	trans	P14415	17	7549945	7561086	Egil Ferkingstad, et al_P14415	35559
Egil Ferkingstad, et al	rs12325768	A	G	0.3335	-0.18	0.0168941	1.66e-26	17	7548868	cis	P14415	17	7549945	7561086	Egil Ferkingstad, et al_P14415	35559
Egil Ferkingstad, et al	rs11220463	T	A	0.1028	-0.11	0.0139926	3.8e-15	11	126248211	trans	P14415	17	7549945	7561086	Egil Ferkingstad, et al_P14415	35559
Egil Ferkingstad, et al	rs2413593	G	A	0.4039	0.08	0.00805287	2.95e-23	22	39872127	trans	P14415	17	7549945	7561086	Egil Ferkingstad, et al_P14415	35559
Egil Ferkingstad, et al	rs1050541	T	G	0.4114	0.08	0.00947217	3.02e-17	17	7560835	cis	P14415	17	7549945	7561086	Egil Ferkingstad, et al_P14415	35559
Egil Ferkingstad, et al	rs2734807	T	C	0.4178	-0.13	0.00845432	2.34e-53	1	236261548	cis	P14543	1	236139130	236228462	Egil Ferkingstad, et al_P14543	35559
Karsten Suhre, et al	rs9651367	A	G	0.28	-0.355	0.045	1.2e-14	10	20223450	trans	P14543	1	236139130	236228462	Karsten Suhre, et al_P14543	997
Karsten Suhre, et al	rs6662572	G	A	0.26	-0.326	0.049	5.8e-11	1	46146812	cis	P14550	1	46016215	46035721	Karsten Suhre, et al_P14550	997
Benjamin B. Sun, et al	rs72688441	A	G	0.059	-1.18	0.05	1.2e-126	1	46051053	cis	P14550	1	46016215	46035721	Benjamin B. Sun, et al_P14550	3301
Egil Ferkingstad, et al	rs2229540	G	A	0.0646	-0.92	0.0239164	1e-200	1	46032311	cis	P14550	1	46016215	46035721	Egil Ferkingstad, et al_P14550	35559
Egil Ferkingstad, et al	rs487174	A	G	0.1011	-0.16	0.0136173	7.08e-32	1	46009536	cis	P14550	1	46016215	46035721	Egil Ferkingstad, et al_P14550	35559
Benjamin B. Sun, et al	rs11573156	C	G	0.232	1.02	0.02	1e-200	1	20306146	cis	P14555	1	20301925	20306932	Benjamin B. Sun, et al_P14555	3301
Egil Ferkingstad, et al	rs11573156	C	G	0.2561	0.77	0.0200169	1e-200	1	20306146	cis	P14555	1	20301925	20306932	Egil Ferkingstad, et al_P14555	35559
Karsten Suhre, et al	rs17354650	T	C	0.28	0.356	0.046	1.7e-14	1	20390322	cis	P14555	1	20301925	20306932	Karsten Suhre, et al_P14555	997
Egil Ferkingstad, et al	rs200241668	C	G	0.3912	-0.08	0.00868775	3.31e-20	1	66109445	trans	P14555	1	20301925	20306932	Egil Ferkingstad, et al_P14555	35559
Egil Ferkingstad, et al	rs6739140	G	C	0.2632	-0.07	0.00883976	2.4e-15	2	54823502	cis	P14621	2	54197975	54532437	Egil Ferkingstad, et al_P14621	35559
Egil Ferkingstad, et al	rs7559380	T	A	0.4499	-0.22	0.00801673	8.51e-166	2	54356797	cis	P14621	2	54197975	54532437	Egil Ferkingstad, et al_P14621	35559
Egil Ferkingstad, et al	rs2583264	C	T	0.307	0.72	0.0187171	1e-200	12	104339610	cis	P14625	12	104323885	104347423	Egil Ferkingstad, et al_P14625	35559
Benjamin B. Sun, et al	rs1165693	A	G	0.321	1.1	0.02	1e-200	12	104340204	cis	P14625	12	104323885	104347423	Benjamin B. Sun, et al_P14625	3301
Egil Ferkingstad, et al	rs115975731	A	G	0.0249	0.24	0.0261265	4.07e-20	2	89131386	trans	P14649	12	56546040	56553431	Egil Ferkingstad, et al_P14649	35559
Egil Ferkingstad, et al	rs9483788	C	T	0.2587	0.06	0.00956524	3.55e-10	6	135435501	trans	P14778	2	102681004	102796334	Egil Ferkingstad, et al_P14778	35559
Egil Ferkingstad, et al	rs11125916	A	C	0.1914	-0.08	0.00971652	1.82e-16	2	62609378	trans	P14778	2	102681004	102796334	Egil Ferkingstad, et al_P14778	35559
Egil Ferkingstad, et al	rs7588201	C	A	0.2798	-0.19	0.00907904	3.02e-97	2	102746276	cis	P14778	2	102681004	102796334	Egil Ferkingstad, et al_P14778	35559
Egil Ferkingstad, et al	rs67525224	C	G	0.2086	0.11	0.0103035	1.32e-26	21	42627220	trans	P14778	2	102681004	102796334	Egil Ferkingstad, et al_P14778	35559
Egil Ferkingstad, et al	rs55709272	C	T	0.4887	0.18	0.00821074	1.58e-106	2	113867288	trans	P14778	2	102681004	102796334	Egil Ferkingstad, et al_P14778	35559
Egil Ferkingstad, et al	rs77395637	A	G	0.0345	0.14	0.02151	7.59e-11	21	42627316	trans	P14778	2	102681004	102796334	Egil Ferkingstad, et al_P14778	35559
Egil Ferkingstad, et al	rs4580257	T	G	0.3867	0.06	0.00824756	3.47e-13	17	76403028	trans	P14778	2	102681004	102796334	Egil Ferkingstad, et al_P14778	35559
Egil Ferkingstad, et al	rs4145014	A	G	0.2453	-0.11	0.00915496	2.95e-33	2	113831185	trans	P14778	2	102681004	102796334	Egil Ferkingstad, et al_P14778	35559
Egil Ferkingstad, et al	rs12496730	C	G	0.4256	-0.23	0.00820153	4.79e-173	3	98406933	trans	P14778	2	102681004	102796334	Egil Ferkingstad, et al_P14778	35559
Egil Ferkingstad, et al	rs62318811	C	T	0.4126	-0.06	0.00906096	3.55e-11	4	153664854	trans	P14780	20	44637547	44645200	Egil Ferkingstad, et al_P14780	35559
Egil Ferkingstad, et al	rs11253518	C	A	0.2164	0.08	0.0100844	2.14e-15	10	971600	trans	P14780	20	44637547	44645200	Egil Ferkingstad, et al_P14780	35559
Chen Yao, et al	rs3918249	C	T	0.348	0.173	0.019	2.94e-19	20	44638136	cis	P14780	20	44637547	44645200	Chen Yao, et al _P14780
Egil Ferkingstad, et al	rs2250889	G	C	0.0466	0.17	0.0204904	1.07e-16	20	44642406	cis	P14780	20	44637547	44645200	Egil Ferkingstad, et al_P14780	35559
Benjamin B. Sun, et al	rs2250889	C	G	0.953	-0.62	0.06	2.1e-26	20	44642406	cis	P14780	20	44637547	44645200	Benjamin B. Sun, et al_P14780	3301
Egil Ferkingstad, et al	rs11574938	C	G	0.4951	0.08	0.00827769	4.27e-22	16	30485393	trans	P14784	22	37521878	37571094	Egil Ferkingstad, et al_P14784	35559
Egil Ferkingstad, et al	rs228953	A	G	0.4752	0.1	0.00848414	4.57e-32	22	37531436	cis	P14784	22	37521878	37571094	Egil Ferkingstad, et al_P14784	35559
Egil Ferkingstad, et al	rs3788150	T	G	0.205	-0.14	0.0102132	9.12e-43	21	46333802	trans	P14784	22	37521878	37571094	Egil Ferkingstad, et al_P14784	35559
Egil Ferkingstad, et al	rs58745116	A	G	0.422	-0.08	0.00808657	4.47e-23	17	33803592	trans	P14784	22	37521878	37571094	Egil Ferkingstad, et al_P14784	35559
Egil Ferkingstad, et al	rs8177683	T	C	0.3861	0.07	0.00893063	4.57e-15	10	6008958	trans	P14784	22	37521878	37571094	Egil Ferkingstad, et al_P14784	35559
Egil Ferkingstad, et al	rs229492	T	C	0.1541	-0.07	0.011444	9.55e-10	22	37560592	cis	P14784	22	37521878	37571094	Egil Ferkingstad, et al_P14784	35559
Egil Ferkingstad, et al	rs2659005	T	C	0.446	0.05	0.00807786	6.03e-10	17	79218714	trans	P14784	22	37521878	37571094	Egil Ferkingstad, et al_P14784	35559
Egil Ferkingstad, et al	rs4848370	T	C	0.2564	-0.09	0.00943518	1.45e-21	2	111811665	trans	P14784	22	37521878	37571094	Egil Ferkingstad, et al_P14784	35559
Egil Ferkingstad, et al	rs72970243	A	G	0.0865	0.11	0.0147231	7.94e-14	2	136484232	cis	P14868	2	136664247	136743670	Egil Ferkingstad, et al_P14868	35559
Benjamin B. Sun, et al	rs7010461	T	C	0.334	0.25	0.03	2.5e-20	8	39781444	cis	P14902	8	39759794	39785963	Benjamin B. Sun, et al_P14902	3301
Egil Ferkingstad, et al	rs9852529	A	G	0.3075	-0.31	0.00841739	1e-200	3	49730625	trans	P14902	8	39759794	39785963	Egil Ferkingstad, et al_P14902	35559
Egil Ferkingstad, et al	rs62262463	G	A	0.0788	-0.12	0.0148974	7.94e-16	3	48961019	trans	P14902	8	39759794	39785963	Egil Ferkingstad, et al_P14902	35559
Egil Ferkingstad, et al	rs17032925	C	T	0.0822	-0.12	0.0149921	1.2e-15	2	67266483	trans	P15086	3	148508889	148577974	Egil Ferkingstad, et al_P15086	35559
Egil Ferkingstad, et al	rs838133	G	A	0.4984	0.06	0.00874721	6.92e-12	19	49259529	trans	P15086	3	148508889	148577974	Egil Ferkingstad, et al_P15086	35559
Egil Ferkingstad, et al	rs748208	T	C	0.3576	0.06	0.0093131	1.17e-10	8	18712513	trans	P15086	3	148508889	148577974	Egil Ferkingstad, et al_P15086	35559
Egil Ferkingstad, et al	rs7679386	C	T	0.4645	-0.06	0.00912685	4.9e-11	4	40333867	trans	P15086	3	148508889	148577974	Egil Ferkingstad, et al_P15086	35559
Egil Ferkingstad, et al	rs28456	G	A	0.3531	0.06	0.00836634	7.41e-13	11	61589481	trans	P15086	3	148508889	148577974	Egil Ferkingstad, et al_P15086	35559
Egil Ferkingstad, et al	rs1591805	G	A	0.4704	-0.07	0.00834145	4.79e-17	6	126717064	trans	P15086	3	148508889	148577974	Egil Ferkingstad, et al_P15086	35559
Benjamin B. Sun, et al	rs13318853	A	G	0.232	0.26	0.03	2e-18	3	148562399	cis	P15086	3	148508889	148577974	Benjamin B. Sun, et al_P15086	3301
Egil Ferkingstad, et al	rs2291671	A	G	0.249	0.24	0.00979182	1.15e-132	3	148558447	cis	P15086	3	148508889	148577974	Egil Ferkingstad, et al_P15086	35559
Egil Ferkingstad, et al	rs2197423	A	G	0.1191	0.12	0.0132947	1.78e-19	3	12391583	trans	P15090	8	82390654	82395498	Egil Ferkingstad, et al_P15090	35559
Egil Ferkingstad, et al	rs1421085	C	T	0.4133	0.07	0.00893063	4.57e-15	16	53800954	trans	P15090	8	82390654	82395498	Egil Ferkingstad, et al_P15090	35559
Benjamin B. Sun, et al	rs2229542	C	T	0.014	-0.82	0.1	4.7e-15	7	134135621	cis	P15121	7	134127102	134144036	Benjamin B. Sun, et al_P15121	3301
Egil Ferkingstad, et al	rs2229542	C	T	0.017	-0.2	0.0309098	9.77e-11	7	134135621	cis	P15121	7	134127102	134144036	Egil Ferkingstad, et al_P15121	35559
Egil Ferkingstad, et al	rs75627053	T	C	0.012	0.3	0.0372697	8.32e-16	7	134152856	cis	P15121	7	134127102	134144036	Egil Ferkingstad, et al_P15121	35559
Egil Ferkingstad, et al	rs34843303	C	T	0.109	-0.09	0.0131397	7.41e-12	15	79234470	trans	P15144	15	90328120	90358633	Egil Ferkingstad, et al_P15144	35559
Robert F. Hillary, et al	rs7255066	C	T	0.27	-0.66	0.06	2.46e-29	19	45146103	cis	P15151	19	45147098	45166850	Robert F. Hillary, et al_P15151	750
Egil Ferkingstad, et al	rs574326581	A	G	0.0026	-0.45	0.0740139	1.2e-09	17	4417971	trans	P15259	7	44102326	44105186	Egil Ferkingstad, et al_P15259	35559
Egil Ferkingstad, et al	rs9389484	T	C	0.239	-0.08	0.00997708	1.07e-15	6	137529927	cis	P15260	6	137518621	137540586	Egil Ferkingstad, et al_P15260	35559
Egil Ferkingstad, et al	rs2695294	G	A	0.4105	-0.06	0.00806354	1e-13	12	102087014	trans	P15289	22	51061182	51066607	Egil Ferkingstad, et al_P15289	35559
Benjamin B. Sun, et al	rs7019909	T	C	0.103	0.45	0.04	7.9e-29	9	33113322	cis	P15291	9	33104080	33167354	Benjamin B. Sun, et al_P15291	3301
Benjamin B. Sun, et al	rs7247412	C	T	0.271	-0.26	0.03	4.9e-21	19	52313868	trans	P15291	9	33104080	33167354	Benjamin B. Sun, et al_P15291	3301
Egil Ferkingstad, et al	rs7019909	T	C	0.0923	0.3	0.0142055	5.37e-99	9	33113322	cis	P15291	9	33104080	33167354	Egil Ferkingstad, et al_P15291	35559
Egil Ferkingstad, et al	rs533617	C	T	0.0448	0.14	0.0183339	2.24e-14	2	21233972	trans	P15428	4	175411328	175444305	Egil Ferkingstad, et al_P15428	35559
Egil Ferkingstad, et al	rs36097961	T	C	0.0987	-0.11	0.0133113	1.41e-16	19	6850767	cis	P15498	19	6772725	6857377	Egil Ferkingstad, et al_P15498	35559
Egil Ferkingstad, et al	rs149110519	T	C	0.0482	0.23	0.0182871	2.82e-36	6	144385777	trans	P15515	4	70916119	70924562	Egil Ferkingstad, et al_P15515	35559
Egil Ferkingstad, et al	rs61762319	G	A	0.0208	0.2	0.0282501	1.45e-12	3	154801978	trans	P15516	4	70894130	70902255	Egil Ferkingstad, et al_P15516	35559
Egil Ferkingstad, et al	rs150022487	A	G	0.0722	0.14	0.0160818	3.16e-18	4	128821305	trans	P15516	4	70894130	70902255	Egil Ferkingstad, et al_P15516	35559
Egil Ferkingstad, et al	rs3749751	C	T	0.3887	0.09	0.00800655	2.57e-29	5	134509677	trans	P15516	4	70894130	70902255	Egil Ferkingstad, et al_P15516	35559
Egil Ferkingstad, et al	rs62322489	A	T	0.0538	-0.13	0.0171785	3.8e-14	4	71245787	cis	P15516	4	70894130	70902255	Egil Ferkingstad, et al_P15516	35559
Egil Ferkingstad, et al	rs7398041	A	G	0.2956	-0.22	0.00878044	1.51e-138	12	11067524	trans	P15516	4	70894130	70902255	Egil Ferkingstad, et al_P15516	35559
Egil Ferkingstad, et al	rs13357659	G	A	0.3964	-0.09	0.00868425	3.63e-25	5	44432885	trans	P15516	4	70894130	70902255	Egil Ferkingstad, et al_P15516	35559
Egil Ferkingstad, et al	rs10863962	T	C	0.2599	0.07	0.00884296	2.45e-15	1	207129266	trans	P15516	4	70894130	70902255	Egil Ferkingstad, et al_P15516	35559
Egil Ferkingstad, et al	rs4793442	G	C	0.3331	-0.06	0.00863203	3.63e-12	17	70408871	trans	P15516	4	70894130	70902255	Egil Ferkingstad, et al_P15516	35559
Egil Ferkingstad, et al	rs10746399	T	C	0.4526	0.24	0.00817983	3.16e-189	1	207944072	cis	P15529	1	207925402	207968858	Egil Ferkingstad, et al_P15529	35559
Egil Ferkingstad, et al	rs972570	T	C	0.4775	0.09	0.00812644	1.66e-28	10	71272018	trans	P15529	1	207925402	207968858	Egil Ferkingstad, et al_P15529	35559
Egil Ferkingstad, et al	rs726681	C	T	0.3439	0.06	0.0088453	1.17e-11	3	122837648	trans	P15531	17	49230897	49239789	Egil Ferkingstad, et al_P15531	35559
Benjamin B. Sun, et al	rs6441996	C	G	0.238	-0.33	0.03	2.4e-30	3	46505266	trans	P15531	17	49230897	49239789	Benjamin B. Sun, et al_P15531	3301
Egil Ferkingstad, et al	rs141039288	G	C	0.0298	-0.88	0.0228765	1e-200	16	69664150	cis	P15559	16	69740899	69760854	Egil Ferkingstad, et al_P15559	35559
Egil Ferkingstad, et al	rs5996419	A	G	0.05	0.2	0.017173	2.4e-31	22	23261330	trans	P15559	16	69740899	69760854	Egil Ferkingstad, et al_P15559	35559
Benjamin B. Sun, et al	rs77944668	A	G	0.193	-0.75	0.03	1.6e-154	16	69718112	cis	P15559	16	69740899	69760854	Benjamin B. Sun, et al_P15559	3301
Egil Ferkingstad, et al	rs2161631	A	C	0.1704	-0.86	0.0223566	1e-200	16	69556948	cis	P15559	16	69740899	69760854	Egil Ferkingstad, et al_P15559	35559
Egil Ferkingstad, et al	rs2559851	C	A	0.406	-0.06	0.00807675	1.1e-13	12	102092989	trans	P15586	12	65107225	65153227	Egil Ferkingstad, et al_P15586	35559
Egil Ferkingstad, et al	rs55776147	A	G	0.3579	-0.05	0.00784646	1.86e-10	5	156400808	trans	P15586	12	65107225	65153227	Egil Ferkingstad, et al_P15586	35559
Egil Ferkingstad, et al	rs1740073	T	C	0.3805	0.1	0.00834121	4.07e-33	6	43947398	cis	P15692	6	43737921	43754224	Egil Ferkingstad, et al_P15692	35559
Egil Ferkingstad, et al	rs7852409	C	G	0.2525	0.09	0.00966788	1.29e-20	9	2621482	trans	P15692	6	43737921	43754224	Egil Ferkingstad, et al_P15692	35559
Egil Ferkingstad, et al	rs11965885	G	T	0.4253	0.07	0.008053	3.55e-18	6	43693094	cis	P15692	6	43737921	43754224	Egil Ferkingstad, et al_P15692	35559
Egil Ferkingstad, et al	rs11789392	C	T	0.4417	-0.14	0.00854084	2.19e-60	9	2694914	trans	P15692	6	43737921	43754224	Egil Ferkingstad, et al_P15692	35559
Benjamin B. Sun, et al	rs6921438	A	G	0.497	-0.42	0.02	7.8e-71	6	43925607	cis	P15692	6	43737921	43754224	Benjamin B. Sun, et al_P15692	3301
Egil Ferkingstad, et al	rs61050482	C	T	0.0313	0.17	0.0244803	3.8e-12	16	88565726	trans	P15692	6	43737921	43754224	Egil Ferkingstad, et al_P15692	35559
Egil Ferkingstad, et al	rs6921438	A	G	0.4789	-0.3	0.00822664	1e-200	6	43925607	cis	P15692	6	43737921	43754224	Egil Ferkingstad, et al_P15692	35559
Egil Ferkingstad, et al	rs55737395	A	G	0.2496	0.14	0.010022	2.4e-44	19	33751349	trans	P15814	22	23915312	23922495	Egil Ferkingstad, et al_P15814	35559
Egil Ferkingstad, et al	rs9939427	A	G	0.2268	0.13	0.0106033	1.48e-34	16	86016091	trans	P15814	22	23915312	23922495	Egil Ferkingstad, et al_P15814	35559
Egil Ferkingstad, et al	rs12518991	T	C	0.2905	-0.06	0.00944194	2.09e-10	5	157946648	trans	P15814	22	23915312	23922495	Egil Ferkingstad, et al_P15814	35559
Benjamin B. Sun, et al	rs2081048	C	T	0.344	0.19	0.03	1.1e-12	19	33753166	trans	P15814	22	23915312	23922495	Benjamin B. Sun, et al_P15814	3301
Benjamin B. Sun, et al	rs139571703	T	C	0.037	-0.73	0.07	9.8e-26	22	23915620	cis	P15814	22	23915312	23922495	Benjamin B. Sun, et al_P15814	3301
Egil Ferkingstad, et al	rs111672628	G	A	0.0558	-0.26	0.0187447	9.55e-44	5	158256903	trans	P15814	22	23915312	23922495	Egil Ferkingstad, et al_P15814	35559
Egil Ferkingstad, et al	rs2493134	C	T	0.4247	-0.07	0.00870541	8.91e-16	1	230849359	trans	P15814	22	23915312	23922495	Egil Ferkingstad, et al_P15814	35559
Egil Ferkingstad, et al	rs1538971	T	C	0.3459	-0.08	0.00922845	4.37e-18	1	161676394	trans	P15814	22	23915312	23922495	Egil Ferkingstad, et al_P15814	35559
Egil Ferkingstad, et al	rs75141179	T	C	0.0177	-0.25	0.0329835	3.47e-14	5	143274202	trans	P15814	22	23915312	23922495	Egil Ferkingstad, et al_P15814	35559
Egil Ferkingstad, et al	rs116968179	A	G	0.0279	-0.16	0.0264448	1.45e-09	7	50189183	trans	P15814	22	23915312	23922495	Egil Ferkingstad, et al_P15814	35559
Egil Ferkingstad, et al	rs700588	A	G	0.3265	0.1	0.00914593	7.94e-28	5	88108574	trans	P15814	22	23915312	23922495	Egil Ferkingstad, et al_P15814	35559
Egil Ferkingstad, et al	rs76529516	G	A	0.0376	0.2	0.0224416	5.01e-19	2	60583370	trans	P15814	22	23915312	23922495	Egil Ferkingstad, et al_P15814	35559
Egil Ferkingstad, et al	rs1433577	A	G	0.2548	-0.13	0.0101598	1.74e-37	8	130595881	trans	P15814	22	23915312	23922495	Egil Ferkingstad, et al_P15814	35559
Egil Ferkingstad, et al	rs73217470	G	A	0.0603	-0.15	0.0181699	1.51e-16	13	72513420	trans	P15814	22	23915312	23922495	Egil Ferkingstad, et al_P15814	35559
Egil Ferkingstad, et al	rs6001573	A	G	0.2552	-0.13	0.00969143	5.01e-41	22	22601007	trans	P15814	22	23915312	23922495	Egil Ferkingstad, et al_P15814	35559
[truncated: 6,287 more rows]

## Sheet: Supplementary Table S4
id.exposure	id.outcome	Outcome	Exposure	Method	nSNP	Beta	se	Pvalue	lo_ci	up_ci	or	or_lci95	or_uci95	OR(95%CI)	total_r2	tot_F	all_positive	all_negative	Egger_intercept_pval	heterogeneity_pval	correct_causal_direction	steiger_pval	FDR	bonferroni
Alexander Gudjonsson, et al_A6NHS7	finngen_R10_M13_ANKYLOSPON	Ankylosing spondylitis	A6NHS7	WR	1	6.55299e-06	0.0385638	0.999864	-0.0755784	0.0755915	1.00001	0.927207	1.07852	1.00(0.93-1.08)	0.246567	1756.06	TRUE				TRUE	0	0.999864	2458.67
Alexander Gudjonsson, et al_A6NI73	finngen_R10_M13_ANKYLOSPON	Ankylosing spondylitis	A6NI73	IVW	2	0.00485388	0.0562543	0.93124	-0.105405	0.115112	1.00487	0.89996	1.122	1.00(0.90-1.12)	0.0987786	294.016	TRUE			0.8834	TRUE	4.58947e-123	0.999638	2289.92
Alexander Gudjonsson, et al_O00182	finngen_R10_M13_ANKYLOSPON	Ankylosing spondylitis	O00182	WR	1	0.190208	0.155925	0.222514	-0.115405	0.495821	1.2095	0.891006	1.64185	1.21(0.89-1.64)	0.0154398	84.1491	TRUE				TRUE	5.33359e-19	0.875904	547.161
Alexander Gudjonsson, et al_O00241	finngen_R10_M13_ANKYLOSPON	Ankylosing spondylitis	O00241	WR	1	-0.0770568	0.0400792	0.054529	-0.155612	0.00149855	0.925837	0.855891	1.0015	0.93(0.86-1.00)	0.188782	1248.74		TRUE			TRUE	1.6708e-246	0.670434	134.087
Alexander Gudjonsson, et al_O00253	finngen_R10_M13_ANKYLOSPON	Ankylosing spondylitis	O00253	WR	1	-0.102609	0.142107	0.470262	-0.381139	0.175922	0.90248	0.683083	1.19234	0.90(0.68-1.19)	0.0186375	101.908		TRUE			TRUE	5.24184e-23	0.940143	1156.38
Alexander Gudjonsson, et al_O00391	finngen_R10_M13_ANKYLOSPON	Ankylosing spondylitis	O00391	WR	1	0.0010799	0.134904	0.993613	-0.263333	0.265492	1.00108	0.768486	1.30407	1.00(0.77-1.30)	0.0213533	117.082	TRUE				TRUE	1.21444e-26	0.999638	2443.29
Alexander Gudjonsson, et al_O00462	finngen_R10_M13_ANKYLOSPON	Ankylosing spondylitis	O00462	WR	1	0.176181	0.0633263	0.00540057	0.0520616	0.300301	1.19265	1.05344	1.35026	1.19(1.05-1.35)	0.081815	478.138	TRUE				TRUE	8.00872e-98	0.428387	13.28
Alexander Gudjonsson, et al_O00499	finngen_R10_M13_ANKYLOSPON	Ankylosing spondylitis	O00499	WR	1	-0.0817599	0.180218	0.650065	-0.434988	0.271468	0.921493	0.647273	1.31189	0.92(0.65-1.31)	0.0106204	57.6008		TRUE			TRUE	9.50067e-14	0.972914	1598.51
Alexander Gudjonsson, et al_O00602	finngen_R10_M13_ANKYLOSPON	Ankylosing spondylitis	O00602	WR	1	-0.0199778	0.0618171	0.746561	-0.141139	0.101184	0.98022	0.868368	1.10648	0.98(0.87-1.11)	0.0762168	442.722		TRUE			TRUE	1.10279e-93	0.985845	1835.79
Alexander Gudjonsson, et al_O00764	finngen_R10_M13_ANKYLOSPON	Ankylosing spondylitis	O00764	WR	1	-0.208912	0.295472	0.479538	-0.788037	0.370213	0.811467	0.454737	1.44804	0.81(0.45-1.45)	0.01098	59.5729		TRUE			TRUE	4.6658e-14	0.945617	1179.18
Alexander Gudjonsson, et al_O14625	finngen_R10_M13_ANKYLOSPON	Ankylosing spondylitis	O14625	WR	1	0.300554	0.231264	0.193732	-0.152723	0.753831	1.35061	0.858368	2.12513	1.35(0.86-2.13)	0.0155043	84.5061	TRUE				TRUE	4.93968e-19	0.86171	476.388
Alexander Gudjonsson, et al_O14763	finngen_R10_M13_ANKYLOSPON	Ankylosing spondylitis	O14763	WR	1	-0.255312	0.190438	0.180033	-0.62857	0.117947	0.774675	0.533354	1.12518	0.77(0.53-1.13)	0.00974106	52.7847		TRUE			TRUE	2.3826e-12	0.851842	442.7
Alexander Gudjonsson, et al_O14786	finngen_R10_M13_ANKYLOSPON	Ankylosing spondylitis	O14786	WR	1	-0.00961559	0.113067	0.932227	-0.231227	0.211996	0.99043	0.793559	1.23614	0.99(0.79-1.24)	0.0317617	176.024		TRUE			TRUE	5.14022e-39	0.999638	2292.35
Alexander Gudjonsson, et al_O14791	finngen_R10_M13_ANKYLOSPON	Ankylosing spondylitis	O14791	WR	1	-0.140223	0.0646608	0.030114	-0.266958	-0.0134875	0.869165	0.765705	0.986603	0.87(0.77-0.99)	0.0888273	523.114		TRUE			TRUE	1.66043e-107	0.589513	74.0502
Alexander Gudjonsson, et al_O14960	finngen_R10_M13_ANKYLOSPON	Ankylosing spondylitis	O14960	WR	1	-0.0937402	0.0898624	0.296878	-0.269871	0.0823902	0.910519	0.763478	1.08588	0.91(0.76-1.09)	0.0433898	243.39		TRUE			TRUE	3.14742e-52	0.927759	730.023
Alexander Gudjonsson, et al_O15041	finngen_R10_M13_ANKYLOSPON	Ankylosing spondylitis	O15041	WR	1	-0.110894	0.0848462	0.191211	-0.277193	0.0554042	0.895033	0.757908	1.05697	0.90(0.76-1.06)	0.048601	274.115		TRUE			TRUE	2.66083e-58	0.86171	470.188
Alexander Gudjonsson, et al_O15264	finngen_R10_M13_ANKYLOSPON	Ankylosing spondylitis	O15264	WR	1	0.0479772	0.18355	0.793796	-0.31178	0.407735	1.04915	0.732142	1.50341	1.05(0.73-1.50)	0.0107039	58.0585	TRUE				TRUE	6.24222e-14	0.996327	1951.94
Alexander Gudjonsson, et al_O15296	finngen_R10_M13_ANKYLOSPON	Ankylosing spondylitis	O15296	WR	1	-0.173271	0.176155	0.325298	-0.518536	0.171993	0.840909	0.595392	1.18767	0.84(0.60-1.19)	0.0107007	58.0412		TRUE			TRUE	1.30438e-13	0.929132	799.908
Alexander Gudjonsson, et al_O15394	finngen_R10_M13_ANKYLOSPON	Ankylosing spondylitis	O15394	WR	1	-0.0553526	0.155292	0.72151	-0.359725	0.24902	0.946151	0.697868	1.28277	0.95(0.70-1.28)	0.0152366	83.0249		TRUE			TRUE	3.26226e-19	0.981733	1774.19
Alexander Gudjonsson, et al_O43155	finngen_R10_M13_ANKYLOSPON	Ankylosing spondylitis	O43155	WR	1	-0.203495	0.155078	0.189449	-0.507449	0.100458	0.815874	0.602029	1.10568	0.82(0.60-1.11)	0.0183054	100.059		TRUE			TRUE	2.78572e-22	0.861602	465.856
Alexander Gudjonsson, et al_O43184	finngen_R10_M13_ANKYLOSPON	Ankylosing spondylitis	O43184	WR	1	-0.172069	0.152287	0.258519	-0.470551	0.126414	0.841921	0.624658	1.13475	0.84(0.62-1.13)	0.0176298	96.299		TRUE			TRUE	1.34816e-21	0.909461	635.699
Alexander Gudjonsson, et al_O43240	finngen_R10_M13_ANKYLOSPON	Ankylosing spondylitis	O43240	IVW	2	0.0264377	0.0516655	0.608854	-0.0748266	0.127702	1.02679	0.927904	1.13621	1.03(0.93-1.14)	0.13535	419.91	TRUE			0.741431	TRUE	8.67122e-172	0.967422	1497.17
Alexander Gudjonsson, et al_O43405	finngen_R10_M13_ANKYLOSPON	Ankylosing spondylitis	O43405	IVW	2	-0.00225893	0.0677132	0.973387	-0.134977	0.130459	0.997744	0.873736	1.13935	1.00(0.87-1.14)	0.064773	185.788		TRUE		0.227362	TRUE	2.79339e-78	0.999638	2393.56
Alexander Gudjonsson, et al_O43488	finngen_R10_M13_ANKYLOSPON	Ankylosing spondylitis	O43488	WR	1	0.118838	0.116386	0.307223	-0.109279	0.346955	1.12619	0.896481	1.41475	1.13(0.90-1.41)	0.0328752	182.405	TRUE				TRUE	1.23835e-39	0.927759	755.461
Alexander Gudjonsson, et al_O43699	finngen_R10_M13_ANKYLOSPON	Ankylosing spondylitis	O43699	WR	1	0.0712568	0.091505	0.436144	-0.108093	0.250607	1.07386	0.897544	1.2848	1.07(0.90-1.28)	0.151699	959.588	TRUE				TRUE	1.88238e-194	0.936938	1072.48
Alexander Gudjonsson, et al_O60243	finngen_R10_M13_ANKYLOSPON	Ankylosing spondylitis	O60243	WR	1	0.205368	0.159728	0.198535	-0.107699	0.518436	1.22798	0.897898	1.6794	1.23(0.90-1.68)	0.0141438	76.9842	TRUE				TRUE	1.8373e-17	0.863825	488.198
Alexander Gudjonsson, et al_O60259	finngen_R10_M13_ANKYLOSPON	Ankylosing spondylitis	O60259	WR	1	0.131276	0.138731	0.344014	-0.140637	0.403189	1.14028	0.868805	1.49659	1.14(0.87-1.50)	0.0176827	96.5935	TRUE				TRUE	9.2336e-22	0.932007	845.93
Alexander Gudjonsson, et al_O60476	finngen_R10_M13_ANKYLOSPON	Ankylosing spondylitis	O60476	WR	1	0.151409	0.139909	0.279168	-0.122814	0.425631	1.16347	0.884428	1.53056	1.16(0.88-1.53)	0.0187912	102.765	TRUE				TRUE	5.58405e-23	0.916522	686.475
Alexander Gudjonsson, et al_O60486	finngen_R10_M13_ANKYLOSPON	Ankylosing spondylitis	O60486	WR	1	-0.142462	0.107883	0.186658	-0.353912	0.0689878	0.86722	0.701937	1.07142	0.87(0.70-1.07)	0.0215254	118.046		TRUE			TRUE	4.93757e-26	0.859584	458.993
Alexander Gudjonsson, et al_O60568	finngen_R10_M13_ANKYLOSPON	Ankylosing spondylitis	O60568	WR	1	-0.0807966	0.509012	0.87388	-1.07846	0.916866	0.922381	0.340119	2.50144	0.92(0.34-2.50)	0.00920965	49.8783		TRUE			TRUE	3.23417e-12	0.999638	2148.87
Alexander Gudjonsson, et al_O60704	finngen_R10_M13_ANKYLOSPON	Ankylosing spondylitis	O60704	WR	1	0.186771	0.169735	0.271172	-0.145909	0.519451	1.20535	0.864236	1.6811	1.21(0.86-1.68)	0.0118412	64.3013	TRUE				TRUE	6.98809e-15	0.909461	666.812
Alexander Gudjonsson, et al_O60760	finngen_R10_M13_ANKYLOSPON	Ankylosing spondylitis	O60760	WR	1	-0.0652692	0.0928895	0.482271	-0.247333	0.116794	0.936815	0.780881	1.12389	0.94(0.78-1.12)	0.0400617	223.943		TRUE			TRUE	1.66324e-48	0.948105	1185.9
Alexander Gudjonsson, et al_O60909	finngen_R10_M13_ANKYLOSPON	Ankylosing spondylitis	O60909	WR	1	-0.0501984	0.171751	0.770077	-0.38683	0.286433	0.951041	0.679207	1.33167	0.95(0.68-1.33)	0.0134577	73.1988		TRUE			TRUE	3.73917e-17	0.991643	1893.62
Alexander Gudjonsson, et al_O75023	finngen_R10_M13_ANKYLOSPON	Ankylosing spondylitis	O75023	IVW	2	-0.0132475	0.0326516	0.684946	-0.0772446	0.0507496	0.98684	0.925663	1.05206	0.99(0.93-1.05)	0.343252	1402.02		TRUE		0.628508	TRUE	0	0.981733	1684.28
Alexander Gudjonsson, et al_O75077	finngen_R10_M13_ANKYLOSPON	Ankylosing spondylitis	O75077	IVW	2	-0.0425206	0.108579	0.695346	-0.255335	0.170294	0.958371	0.774657	1.18565	0.96(0.77-1.19)	0.0607571	173.524		TRUE		0.631996	TRUE	6.431e-74	0.981733	1709.86
Alexander Gudjonsson, et al_O75356	finngen_R10_M13_ANKYLOSPON	Ankylosing spondylitis	O75356	WR	1	-0.027924	0.048002	0.560752	-0.122008	0.06616	0.972462	0.885141	1.0684	0.97(0.89-1.07)	0.115945	703.755		TRUE			TRUE	2.54816e-145	0.963584	1378.89
Alexander Gudjonsson, et al_O75462	finngen_R10_M13_ANKYLOSPON	Ankylosing spondylitis	O75462	WR	1	-0.0334991	0.113067	0.767018	-0.25511	0.188112	0.967056	0.774831	1.20697	0.97(0.77-1.21)	0.0272921	150.558		TRUE			TRUE	1.62622e-33	0.991029	1886.1
Alexander Gudjonsson, et al_O75493	finngen_R10_M13_ANKYLOSPON	Ankylosing spondylitis	O75493	WR	1	0.084313	0.185691	0.649794	-0.279642	0.448268	1.08797	0.756054	1.5656	1.09(0.76-1.57)	0.00954515	51.7129	TRUE				TRUE	1.72812e-12	0.972914	1597.84
Alexander Gudjonsson, et al_O75594	finngen_R10_M13_ANKYLOSPON	Ankylosing spondylitis	O75594	WR	1	-0.0946808	0.151993	0.533333	-0.392588	0.203226	0.909663	0.675307	1.22535	0.91(0.68-1.23)	0.0173144	94.5459		TRUE			TRUE	1.64622e-21	0.958227	1311.46
Alexander Gudjonsson, et al_O75629	finngen_R10_M13_ANKYLOSPON	Ankylosing spondylitis	O75629	WR	1	-0.135656	0.131641	0.302775	-0.393672	0.12236	0.873143	0.674575	1.13016	0.87(0.67-1.13)	0.0264308	145.678		TRUE			TRUE	5.51702e-32	0.927759	744.524
Alexander Gudjonsson, et al_O75636	finngen_R10_M13_ANKYLOSPON	Ankylosing spondylitis	O75636	WR	1	0.12941	0.0638826	0.0427906	0.00420015	0.25462	1.13816	1.00421	1.28997	1.14(1.00-1.29)	0.0617926	353.418	TRUE				TRUE	1.02147e-73	0.616321	105.222
Alexander Gudjonsson, et al_O75828	finngen_R10_M13_ANKYLOSPON	Ankylosing spondylitis	O75828	WR	1	0.0382066	0.0426608	0.370472	-0.0454085	0.121822	1.03895	0.955607	1.12955	1.04(0.96-1.13)	0.195721	1305.81	TRUE				TRUE	5.13308e-259	0.936646	910.99
Alexander Gudjonsson, et al_O75843	finngen_R10_M13_ANKYLOSPON	Ankylosing spondylitis	O75843	WR	1	-0.000495278	0.150214	0.997369	-0.294915	0.293924	0.999505	0.744595	1.34168	1.00(0.74-1.34)	0.0149428	81.3995		TRUE			TRUE	4.73534e-19	0.999638	2452.53
Alexander Gudjonsson, et al_O76036	finngen_R10_M13_ANKYLOSPON	Ankylosing spondylitis	O76036	WR	1	0.00863365	0.12117	0.943197	-0.228859	0.246126	1.00867	0.795441	1.27906	1.01(0.80-1.28)	0.0258261	142.257	TRUE				TRUE	6.34838e-32	0.999638	2319.32
Alexander Gudjonsson, et al_O76076	finngen_R10_M13_ANKYLOSPON	Ankylosing spondylitis	O76076	WR	1	0.124997	0.21372	0.558641	-0.293895	0.543888	1.13314	0.745355	1.72269	1.13(0.75-1.72)	0.0101858	55.2194	TRUE				TRUE	3.49213e-13	0.963584	1373.7
Alexander Gudjonsson, et al_O76096	finngen_R10_M13_ANKYLOSPON	Ankylosing spondylitis	O76096	IVW	2	-0.017093	0.0375347	0.648827	-0.090661	0.056475	0.983052	0.913327	1.0581	0.98(0.91-1.06)	0.481539	2491.47		TRUE		0.3588	TRUE	0	0.972914	1595.47
Alexander Gudjonsson, et al_O94766	finngen_R10_M13_ANKYLOSPON	Ankylosing spondylitis	O94766	WR	1	-0.0367957	0.0644923	0.568309	-0.163201	0.0896092	0.963873	0.849421	1.09375	0.96(0.85-1.09)	0.116321	706.339		TRUE			TRUE	7.63926e-146	0.967422	1397.47
Alexander Gudjonsson, et al_O94779	finngen_R10_M13_ANKYLOSPON	Ankylosing spondylitis	O94779	WR	1	0.225555	0.167306	0.177607	-0.102364	0.553475	1.25302	0.902701	1.73929	1.25(0.90-1.74)	0.0138058	75.1191	TRUE				TRUE	4.85697e-17	0.851842	436.735
Alexander Gudjonsson, et al_O94856	finngen_R10_M13_ANKYLOSPON	Ankylosing spondylitis	O94856	IVW	2	0.128688	0.0718201	0.0731635	-0.0120795	0.269456	1.13734	0.987993	1.30925	1.14(0.99-1.31)	0.0645436	185.084	TRUE			0.239928	TRUE	5.50599e-77	0.698199	179.909
Alexander Gudjonsson, et al_O94907	finngen_R10_M13_ANKYLOSPON	Ankylosing spondylitis	O94907	IVW	2	-0.0496849	0.0379915	0.190944	-0.124148	0.0247784	0.951529	0.883249	1.02509	0.95(0.88-1.03)	0.112093	338.65		TRUE		0.380912	TRUE	1.04606e-138	0.86171	469.532
Alexander Gudjonsson, et al_O94933	finngen_R10_M13_ANKYLOSPON	Ankylosing spondylitis	O94933	WR	1	0.14879	0.115851	0.199031	-0.0782788	0.375858	1.16043	0.924707	1.45624	1.16(0.92-1.46)	0.0244961	134.747	TRUE				TRUE	1.54882e-29	0.863825	489.418
Alexander Gudjonsson, et al_O95185	finngen_R10_M13_ANKYLOSPON	Ankylosing spondylitis	O95185	WR	1	0.00433998	0.16772	0.979356	-0.324392	0.333072	1.00435	0.722967	1.39525	1.00(0.72-1.40)	0.0137669	74.9045	TRUE				TRUE	1.19121e-17	0.999638	2408.24
Alexander Gudjonsson, et al_O95388	finngen_R10_M13_ANKYLOSPON	Ankylosing spondylitis	O95388	IVW	2	-0.114273	0.0351577	0.00115291	-0.183182	-0.0453634	0.892015	0.832617	0.95565	0.89(0.83-0.96)	0.336043	1357.67		TRUE		0.961776	TRUE	0	0.177187	2.83499
Alexander Gudjonsson, et al_O95460	finngen_R10_M13_ANKYLOSPON	Ankylosing spondylitis	O95460	WR	1	0.0506882	0.0998147	0.611577	-0.144949	0.246325	1.05199	0.865067	1.27932	1.05(0.87-1.28)	0.0303061	167.705	TRUE				TRUE	5.88367e-37	0.967422	1503.87
Alexander Gudjonsson, et al_O95479	finngen_R10_M13_ANKYLOSPON	Ankylosing spondylitis	O95479	WR	1	0.158705	0.0550355	0.00393046	0.0508357	0.266575	1.17199	1.05215	1.30549	1.17(1.05-1.31)	0.12358	756.633	TRUE				TRUE	3.85985e-152	0.402709	9.66501
Alexander Gudjonsson, et al_O95502	finngen_R10_M13_ANKYLOSPON	Ankylosing spondylitis	O95502	WR	1	0.0233958	0.0666239	0.725467	-0.107187	0.153979	1.02367	0.898358	1.16647	1.02(0.90-1.17)	0.0254156	139.937	TRUE				TRUE	3.03223e-31	0.981733	1783.92
Alexander Gudjonsson, et al_O95544	finngen_R10_M13_ANKYLOSPON	Ankylosing spondylitis	O95544	WR	1	0.287646	0.163561	0.0786384	-0.0329345	0.608226	1.33328	0.967602	1.83717	1.33(0.97-1.84)	0.0134709	73.272	TRUE				TRUE	1.8724e-16	0.698199	193.372
Alexander Gudjonsson, et al_O95631	finngen_R10_M13_ANKYLOSPON	Ankylosing spondylitis	O95631	IVW	2	-0.109941	0.0581931	0.0588584	-0.224	0.00411719	0.895887	0.799315	1.00413	0.90(0.80-1.00)	0.116578	353.987		TRUE		0.778469	TRUE	3.3482e-144	0.672134	144.733
Alexander Gudjonsson, et al_O95727	finngen_R10_M13_ANKYLOSPON	Ankylosing spondylitis	O95727	WR	1	-0.000268893	0.110267	0.998054	-0.216392	0.215854	0.999731	0.80542	1.24092	1.00(0.81-1.24)	0.0262013	144.379		TRUE			TRUE	2.03096e-32	0.999638	2454.22
Alexander Gudjonsson, et al_O95841	finngen_R10_M13_ANKYLOSPON	Ankylosing spondylitis	O95841	WR	1	-0.100703	0.103308	0.329666	-0.303186	0.10178	0.904202	0.738461	1.10714	0.90(0.74-1.11)	0.0344791	191.622		TRUE			TRUE	1.39373e-41	0.929132	810.65
Alexander Gudjonsson, et al_O95954	finngen_R10_M13_ANKYLOSPON	Ankylosing spondylitis	O95954	WR	1	-0.00342119	0.341738	0.992012	-0.673227	0.666384	0.996585	0.51006	1.94718	1.00(0.51-1.95)	0.0106065	57.5247		TRUE			TRUE	6.29833e-14	0.999638	2439.36
Alexander Gudjonsson, et al_P00746	finngen_R10_M13_ANKYLOSPON	Ankylosing spondylitis	P00746	WR	1	0.144861	0.212804	0.496044	-0.272234	0.561956	1.15588	0.761676	1.7541	1.16(0.76-1.75)	0.0109623	59.476	TRUE				TRUE	4.76305e-14	0.951461	1219.77
Alexander Gudjonsson, et al_P00747	finngen_R10_M13_ANKYLOSPON	Ankylosing spondylitis	P00747	IVW	2	-0.0423687	0.0715674	0.553843	-0.182641	0.0979034	0.958516	0.833067	1.10286	0.96(0.83-1.10)	0.0690502	198.966		TRUE		0.303867	TRUE	1.2159e-83	0.963584	1361.9
Alexander Gudjonsson, et al_P00749	finngen_R10_M13_ANKYLOSPON	Ankylosing spondylitis	P00749	WR	1	-0.0921443	0.0728453	0.205896	-0.234921	0.0506325	0.911974	0.790633	1.05194	0.91(0.79-1.05)	0.0636941	365.033		TRUE			TRUE	7.06199e-77	0.866949	506.298
Alexander Gudjonsson, et al_P00750	finngen_R10_M13_ANKYLOSPON	Ankylosing spondylitis	P00750	WR	1	-0.110937	0.312734	0.722789	-0.723895	0.502021	0.894995	0.48486	1.65206	0.89(0.48-1.65)	0.0138888	75.5769		TRUE			TRUE	1.2504e-17	0.981733	1777.34
Alexander Gudjonsson, et al_P00915	finngen_R10_M13_ANKYLOSPON	Ankylosing spondylitis	P00915	WR	1	0.116634	0.179072	0.514836	-0.234347	0.467615	1.12371	0.791087	1.59618	1.12(0.79-1.60)	0.0154229	84.0557	TRUE				TRUE	2.81525e-19	0.954452	1265.98
Alexander Gudjonsson, et al_P00995	finngen_R10_M13_ANKYLOSPON	Ankylosing spondylitis	P00995	WR	1	-0.284963	0.126683	0.0244861	-0.533263	-0.0366641	0.752042	0.586688	0.964	0.75(0.59-0.96)	0.0246005	135.336		TRUE			TRUE	5.00257e-29	0.583471	60.2113
Alexander Gudjonsson, et al_P01011	finngen_R10_M13_ANKYLOSPON	Ankylosing spondylitis	P01011	WR	1	0.13824	0.15568	0.374552	-0.166892	0.443372	1.14825	0.846291	1.55795	1.15(0.85-1.56)	0.0189533	103.668	TRUE				TRUE	2.78693e-23	0.936646	921.024
Alexander Gudjonsson, et al_P01019	finngen_R10_M13_ANKYLOSPON	Ankylosing spondylitis	P01019	WR	1	-0.126493	0.129949	0.330355	-0.381193	0.128208	0.881181	0.683046	1.13679	0.88(0.68-1.14)	0.0223572	122.712		TRUE			TRUE	3.18107e-27	0.929132	812.342
Alexander Gudjonsson, et al_P01031	finngen_R10_M13_ANKYLOSPON	Ankylosing spondylitis	P01031	WR	1	-0.0951848	0.183975	0.604892	-0.455776	0.265407	0.909205	0.633956	1.30396	0.91(0.63-1.30)	0.0116093	63.0274		TRUE			TRUE	7.04976e-15	0.967422	1487.43
Alexander Gudjonsson, et al_P01034	finngen_R10_M13_ANKYLOSPON	Ankylosing spondylitis	P01034	WR	1	-0.138119	0.104035	0.184305	-0.342028	0.0657904	0.870995	0.710328	1.068	0.87(0.71-1.07)	0.0408483	228.527		TRUE			TRUE	6.39895e-49	0.85571	453.207
Alexander Gudjonsson, et al_P01036	finngen_R10_M13_ANKYLOSPON	Ankylosing spondylitis	P01036	WR	1	0.121572	0.110787	0.27249	-0.0955709	0.338715	1.12927	0.908854	1.40314	1.13(0.91-1.40)	0.0487734	275.138	TRUE				TRUE	1.0455e-58	0.909461	670.052
Alexander Gudjonsson, et al_P01133	finngen_R10_M13_ANKYLOSPON	Ankylosing spondylitis	P01133	WR	1	0.0331086	0.0655258	0.613365	-0.0953219	0.161539	1.03366	0.90908	1.17532	1.03(0.91-1.18)	0.0812794	474.731	TRUE				TRUE	6.34931e-100	0.967422	1508.26
Alexander Gudjonsson, et al_P01137	finngen_R10_M13_ANKYLOSPON	Ankylosing spondylitis	P01137	WR	1	-0.0841366	0.109972	0.444228	-0.299682	0.131409	0.919306	0.741054	1.14043	0.92(0.74-1.14)	0.037803	210.821		TRUE			TRUE	9.84058e-46	0.936938	1092.36
Alexander Gudjonsson, et al_P01229	finngen_R10_M13_ANKYLOSPON	Ankylosing spondylitis	P01229	WR	1	-0.00358854	0.0632592	0.954762	-0.127577	0.120399	0.996418	0.880226	1.12795	1.00(0.88-1.13)	0.128859	793.74		TRUE			TRUE	1.05138e-163	0.999638	2347.76
Alexander Gudjonsson, et al_P01732	finngen_R10_M13_ANKYLOSPON	Ankylosing spondylitis	P01732	WR	1	0.0968072	0.12226	0.428467	-0.142822	0.336436	1.10165	0.866909	1.39995	1.10(0.87-1.40)	0.0192791	105.485	TRUE				TRUE	1.01634e-23	0.936938	1053.6
Alexander Gudjonsson, et al_P01833	finngen_R10_M13_ANKYLOSPON	Ankylosing spondylitis	P01833	WR	1	-0.0204161	0.0997739	0.837866	-0.215973	0.175141	0.979791	0.805757	1.19141	0.98(0.81-1.19)	0.0334065	185.455		TRUE			TRUE	6.71855e-41	0.999638	2060.31
Alexander Gudjonsson, et al_P02008	finngen_R10_M13_ANKYLOSPON	Ankylosing spondylitis	P02008	WR	1	-0.0150351	0.166648	0.928112	-0.341666	0.311596	0.985077	0.710585	1.3656	0.99(0.71-1.37)	0.0130419	70.9074		TRUE			TRUE	9.19078e-17	0.999638	2282.23
Alexander Gudjonsson, et al_P02743	finngen_R10_M13_ANKYLOSPON	Ankylosing spondylitis	P02743	WR	1	-0.0978685	0.100948	0.3323	-0.295727	0.0999902	0.906768	0.74399	1.10516	0.91(0.74-1.11)	0.0352442	196.029		TRUE			TRUE	1.68174e-42	0.929132	817.126
Alexander Gudjonsson, et al_P02747	finngen_R10_M13_ANKYLOSPON	Ankylosing spondylitis	P02747	WR	1	0.164158	0.0663557	0.0133646	0.0341005	0.294215	1.1784	1.03469	1.34207	1.18(1.03-1.34)	0.0710788	410.593	TRUE				TRUE	1.0049e-84	0.516858	32.8634
Alexander Gudjonsson, et al_P02749	finngen_R10_M13_ANKYLOSPON	Ankylosing spondylitis	P02749	WR	1	-0.0848951	0.0985429	0.388961	-0.278039	0.108249	0.918609	0.757267	1.11433	0.92(0.76-1.11)	0.0293726	162.383		TRUE			TRUE	1.37834e-35	0.936938	956.455
Alexander Gudjonsson, et al_P02765	finngen_R10_M13_ANKYLOSPON	Ankylosing spondylitis	P02765	WR	1	0.0180099	0.019539	0.356662	-0.0202864	0.0563063	1.01817	0.979918	1.05792	1.02(0.98-1.06)	0.852069	30907.6	TRUE				TRUE	0	0.936646	877.032
Alexander Gudjonsson, et al_P02787	finngen_R10_M13_ANKYLOSPON	Ankylosing spondylitis	P02787	WR	1	-0.0932206	0.119217	0.434249	-0.326886	0.140444	0.910993	0.721166	1.15079	0.91(0.72-1.15)	0.0263955	145.478		TRUE			TRUE	4.10248e-32	0.936938	1067.82
Alexander Gudjonsson, et al_P03950	finngen_R10_M13_ANKYLOSPON	Ankylosing spondylitis	P03950	WR	1	0.0514215	0.0617134	0.404715	-0.0695368	0.17238	1.05277	0.932826	1.18813	1.05(0.93-1.19)	0.130534	805.603	TRUE				TRUE	8.81409e-165	0.936938	995.194
Alexander Gudjonsson, et al_P03952	finngen_R10_M13_ANKYLOSPON	Ankylosing spondylitis	P03952	WR	1	0.0228268	0.0515481	0.657892	-0.0782074	0.123861	1.02309	0.924773	1.13186	1.02(0.92-1.13)	0.139827	872.279	TRUE				TRUE	2.73015e-178	0.974176	1617.76
Alexander Gudjonsson, et al_P03973	finngen_R10_M13_ANKYLOSPON	Ankylosing spondylitis	P03973	WR	1	-0.00928293	0.190544	0.961144	-0.382748	0.364183	0.99076	0.681984	1.43934	0.99(0.68-1.44)	0.0117637	63.8752		TRUE			TRUE	2.82624e-15	0.999638	2363.45
Alexander Gudjonsson, et al_P04003	finngen_R10_M13_ANKYLOSPON	Ankylosing spondylitis	P04003	WR	1	0.207293	0.102677	0.0434986	0.00604668	0.40854	1.23034	1.00606	1.50462	1.23(1.01-1.50)	0.0397726	222.259	TRUE				TRUE	4.75147e-47	0.616321	106.963
Alexander Gudjonsson, et al_P04040	finngen_R10_M13_ANKYLOSPON	Ankylosing spondylitis	P04040	WR	1	0.0979625	0.10716	0.360629	-0.112072	0.307997	1.10292	0.89398	1.3607	1.10(0.89-1.36)	0.0300363	166.166	TRUE				TRUE	2.45182e-36	0.936646	886.786
Alexander Gudjonsson, et al_P04070	finngen_R10_M13_ANKYLOSPON	Ankylosing spondylitis	P04070	WR	1	-0.0487571	0.157531	0.756935	-0.357518	0.260004	0.952412	0.69941	1.29694	0.95(0.70-1.30)	0.0150426	81.9514		TRUE			TRUE	5.21523e-19	0.986361	1861.3
Alexander Gudjonsson, et al_P04196	finngen_R10_M13_ANKYLOSPON	Ankylosing spondylitis	P04196	WR	1	0.00519552	0.0346657	0.880863	-0.0627492	0.0731402	1.00521	0.939179	1.07588	1.01(0.94-1.08)	0.26877	1972.32	TRUE				TRUE	0	0.999638	2166.04
Alexander Gudjonsson, et al_P04275	finngen_R10_M13_ANKYLOSPON	Ankylosing spondylitis	P04275	WR	1	-0.0269928	0.154929	0.861687	-0.330653	0.276667	0.973368	0.718454	1.31873	0.97(0.72-1.32)	0.0160119	87.3181		TRUE			TRUE	3.18818e-20	0.999638	2118.89
Alexander Gudjonsson, et al_P04278	finngen_R10_M13_ANKYLOSPON	Ankylosing spondylitis	P04278	WR	1	-0.121661	0.121877	0.318171	-0.36054	0.117219	0.885449	0.6973	1.12437	0.89(0.70-1.12)	0.0236782	130.139		TRUE			TRUE	9.22178e-29	0.929132	782.383
Alexander Gudjonsson, et al_P04843	finngen_R10_M13_ANKYLOSPON	Ankylosing spondylitis	P04843	WR	1	-0.00123638	0.126033	0.992173	-0.248261	0.245789	0.998764	0.780156	1.27863	1.00(0.78-1.28)	0.0229755	126.186		TRUE			TRUE	1.43573e-28	0.999638	2439.75
Alexander Gudjonsson, et al_P05121	finngen_R10_M13_ANKYLOSPON	Ankylosing spondylitis	P05121	WR	1	-0.524784	0.195038	0.00713064	-0.907057	-0.14251	0.591683	0.40371	0.867179	0.59(0.40-0.87)	0.00887563	48.0531		TRUE			TRUE	7.93968e-11	0.449596	17.5342
Alexander Gudjonsson, et al_P05154	finngen_R10_M13_ANKYLOSPON	Ankylosing spondylitis	P05154	WR	1	-0.0420988	0.19043	0.825037	-0.415343	0.331145	0.958775	0.660114	1.39256	0.96(0.66-1.39)	0.0103256	55.9853		TRUE			TRUE	1.66917e-13	0.999638	2028.76
Alexander Gudjonsson, et al_P05156	finngen_R10_M13_ANKYLOSPON	Ankylosing spondylitis	P05156	WR	1	-0.0246151	0.0906567	0.785991	-0.202302	0.153072	0.975685	0.816848	1.16541	0.98(0.82-1.17)	0.0425755	238.62		TRUE			TRUE	6.37991e-52	0.995159	1932.75
Alexander Gudjonsson, et al_P05160	finngen_R10_M13_ANKYLOSPON	Ankylosing spondylitis	P05160	WR	1	0.111026	0.0674023	0.0995152	-0.0210829	0.243134	1.11742	0.979138	1.27524	1.12(0.98-1.28)	0.082094	479.914	TRUE				TRUE	1.46104e-99	0.734165	244.708
Alexander Gudjonsson, et al_P05161	finngen_R10_M13_ANKYLOSPON	Ankylosing spondylitis	P05161	WR	1	-0.119254	0.114893	0.299288	-0.344444	0.105935	0.887582	0.708615	1.11175	0.89(0.71-1.11)	0.0155396	84.7018		TRUE			TRUE	3.28025e-19	0.927759	735.949
Alexander Gudjonsson, et al_P05164	finngen_R10_M13_ANKYLOSPON	Ankylosing spondylitis	P05164	IVW	2	0.00381217	0.0959425	0.968305	-0.184235	0.191859	1.00382	0.83174	1.2115	1.00(0.83-1.21)	0.0268246	73.9403	TRUE			0.920174	TRUE	4.33355e-33	0.999638	2381.06
Alexander Gudjonsson, et al_P05451	finngen_R10_M13_ANKYLOSPON	Ankylosing spondylitis	P05451	WR	1	-0.0437497	0.16477	0.790609	-0.366699	0.279199	0.957194	0.693019	1.32207	0.96(0.69-1.32)	0.0125434	68.1627		TRUE			TRUE	4.31342e-16	0.995447	1944.11
Alexander Gudjonsson, et al_P05452	finngen_R10_M13_ANKYLOSPON	Ankylosing spondylitis	P05452	WR	1	-0.135696	0.148506	0.36085	-0.426768	0.155375	0.873108	0.652615	1.1681	0.87(0.65-1.17)	0.0233576	128.335		TRUE			TRUE	1.93946e-28	0.936646	887.33
Alexander Gudjonsson, et al_P06703	finngen_R10_M13_ANKYLOSPON	Ankylosing spondylitis	P06703	WR	1	0.0232447	0.197093	0.906117	-0.363058	0.409548	1.02352	0.695546	1.50614	1.02(0.70-1.51)	0.00925918	50.1491	TRUE				TRUE	2.72033e-12	0.999638	2228.14
Alexander Gudjonsson, et al_P06732	finngen_R10_M13_ANKYLOSPON	Ankylosing spondylitis	P06732	WR	1	-0.0567312	0.162557	0.727096	-0.375344	0.261881	0.944848	0.687053	1.29937	0.94(0.69-1.30)	0.0155125	84.5517		TRUE			TRUE	1.53158e-19	0.981733	1787.93
Alexander Gudjonsson, et al_P06734	finngen_R10_M13_ANKYLOSPON	Ankylosing spondylitis	P06734	WR	1	0.027179	0.117894	0.817674	-0.203893	0.258251	1.02755	0.81555	1.29466	1.03(0.82-1.29)	0.0264477	145.774	TRUE				TRUE	1.48378e-32	0.999638	2010.66
Alexander Gudjonsson, et al_P07148	finngen_R10_M13_ANKYLOSPON	Ankylosing spondylitis	P07148	WR	1	-0.197254	0.0966587	0.0412782	-0.386705	-0.00780271	0.820982	0.679292	0.992228	0.82(0.68-0.99)	0.0314479	174.228		TRUE			TRUE	3.54922e-37	0.616321	101.503
Alexander Gudjonsson, et al_P07355	finngen_R10_M13_ANKYLOSPON	Ankylosing spondylitis	P07355	WR	1	-0.444482	0.217917	0.041382	-0.8716	-0.017364	0.641156	0.418282	0.982786	0.64(0.42-0.98)	0.00960157	52.0215		TRUE			TRUE	6.64568e-12	0.616321	101.758
Alexander Gudjonsson, et al_P07359	finngen_R10_M13_ANKYLOSPON	Ankylosing spondylitis	P07359	WR	1	-0.199678	0.149868	0.182742	-0.49342	0.0940635	0.818994	0.610535	1.09863	0.82(0.61-1.10)	0.0131201	71.3384		TRUE			TRUE	2.96476e-16	0.855386	449.363
Alexander Gudjonsson, et al_P07360	finngen_R10_M13_ANKYLOSPON	Ankylosing spondylitis	P07360	WR	1	-0.0768833	0.0873672	0.378858	-0.248123	0.0943565	0.925998	0.780264	1.09895	0.93(0.78-1.10)	0.0602485	344.02		TRUE			TRUE	5.17189e-73	0.936646	931.613
Alexander Gudjonsson, et al_P07602	finngen_R10_M13_ANKYLOSPON	Ankylosing spondylitis	P07602	WR	1	0.0222624	0.0495831	0.653438	-0.0749204	0.119445	1.02251	0.927817	1.12687	1.02(0.93-1.13)	0.142297	890.246	TRUE				TRUE	9.74665e-182	0.974176	1606.8
Alexander Gudjonsson, et al_P07858	finngen_R10_M13_ANKYLOSPON	Ankylosing spondylitis	P07858	IVW	2	0.104622	0.0509537	0.0400459	0.00475273	0.204491	1.11029	1.00476	1.2269	1.11(1.00-1.23)	0.17056	551.612	TRUE			0.951942	TRUE	2.56908e-219	0.616321	98.4728
Alexander Gudjonsson, et al_P07949	finngen_R10_M13_ANKYLOSPON	Ankylosing spondylitis	P07949	WR	1	0.057558	0.0665584	0.387163	-0.0728965	0.188013	1.05925	0.929697	1.20685	1.06(0.93-1.21)	0.0694211	400.303	TRUE				TRUE	1.81178e-84	0.936938	952.034
Alexander Gudjonsson, et al_P08174	finngen_R10_M13_ANKYLOSPON	Ankylosing spondylitis	P08174	WR	1	-0.0445293	0.0843543	0.59758	-0.209864	0.120805	0.956448	0.810695	1.1284	0.96(0.81-1.13)	0.0540812	306.791		TRUE			TRUE	9.37656e-66	0.967422	1469.45
Alexander Gudjonsson, et al_P08246	finngen_R10_M13_ANKYLOSPON	Ankylosing spondylitis	P08246	WR	1	0.129585	0.135584	0.339197	-0.13616	0.39533	1.13836	0.872703	1.48487	1.14(0.87-1.48)	0.0201199	110.18	TRUE				TRUE	1.31139e-24	0.932007	834.085
Alexander Gudjonsson, et al_P08254	finngen_R10_M13_ANKYLOSPON	Ankylosing spondylitis	P08254	WR	1	0.169438	0.100429	0.0915762	-0.027403	0.36628	1.18464	0.972969	1.44236	1.18(0.97-1.44)	0.0430131	241.182	TRUE				TRUE	3.28822e-51	0.723729	225.186
Alexander Gudjonsson, et al_P08319	finngen_R10_M13_ANKYLOSPON	Ankylosing spondylitis	P08319	WR	1	-0.392538	0.166284	0.0182431	-0.718455	-0.0666211	0.675341	0.487505	0.93555	0.68(0.49-0.94)	0.0122047	66.2998		TRUE			TRUE	1.00292e-14	0.55854	44.8599
Alexander Gudjonsson, et al_P08493	finngen_R10_M13_ANKYLOSPON	Ankylosing spondylitis	P08493	WR	1	0.11723	0.141263	0.406614	-0.159647	0.394106	1.12438	0.852445	1.48306	1.12(0.85-1.48)	0.0211498	115.942	TRUE				TRUE	6.80021e-26	0.936938	999.865
Alexander Gudjonsson, et al_P08571	finngen_R10_M13_ANKYLOSPON	Ankylosing spondylitis	P08571	WR	1	0.0159449	0.179618	0.929264	-0.336106	0.367996	1.01607	0.714547	1.44484	1.02(0.71-1.44)	0.0153326	83.5559	TRUE				TRUE	1.81866e-19	0.999638	2285.06
Alexander Gudjonsson, et al_P08581	finngen_R10_M13_ANKYLOSPON	Ankylosing spondylitis	P08581	WR	1	-0.0281411	0.352783	0.936421	-0.719597	0.663314	0.972251	0.486949	1.94122	0.97(0.49-1.94)	0.024912	137.093		TRUE			TRUE	7.90432e-31	0.999638	2302.66
Alexander Gudjonsson, et al_P08603	finngen_R10_M13_ANKYLOSPON	Ankylosing spondylitis	P08603	WR	1	-0.001599	0.0786007	0.983769	-0.155656	0.152458	0.998402	0.855853	1.16469	1.00(0.86-1.16)	0.0711793	411.219		TRUE			TRUE	1.20329e-87	0.999638	2419.09
Alexander Gudjonsson, et al_P08709	finngen_R10_M13_ANKYLOSPON	Ankylosing spondylitis	P08709	WR	1	-0.0105226	0.0501211	0.833711	-0.10876	0.0877147	0.989533	0.896946	1.09168	0.99(0.90-1.09)	0.231807	1619.23		TRUE			TRUE	0	0.999638	2050.1
Alexander Gudjonsson, et al_P08887	finngen_R10_M13_ANKYLOSPON	Ankylosing spondylitis	P08887	WR	1	-0.111721	0.0288446	0.000107407	-0.168257	-0.0551861	0.894293	0.845137	0.946309	0.89(0.85-0.95)	0.477771	4909.19		TRUE			TRUE	0	0.0272945	0.264113
Alexander Gudjonsson, et al_P08949	finngen_R10_M13_ANKYLOSPON	Ankylosing spondylitis	P08949	WR	1	0.0151137	0.143426	0.916077	-0.266002	0.296229	1.01523	0.766438	1.34478	1.02(0.77-1.34)	0.0185811	101.594	TRUE				TRUE	2.68816e-23	0.999638	2252.63
Alexander Gudjonsson, et al_P09238	finngen_R10_M13_ANKYLOSPON	Ankylosing spondylitis	P09238	WR	1	-0.032598	0.0658739	0.620703	-0.161711	0.0965149	0.967928	0.850687	1.10133	0.97(0.85-1.10)	0.055863	317.497		TRUE			TRUE	5.51695e-68	0.969701	1526.31
Alexander Gudjonsson, et al_P09341	finngen_R10_M13_ANKYLOSPON	Ankylosing spondylitis	P09341	WR	1	-0.291635	0.201642	0.148093	-0.686853	0.103583	0.747041	0.503157	1.10914	0.75(0.50-1.11)	0.00867358	46.9496		TRUE			TRUE	4.45032e-11	0.836447	364.16
Alexander Gudjonsson, et al_P09543	finngen_R10_M13_ANKYLOSPON	Ankylosing spondylitis	P09543	WR	1	-0.139133	0.158685	0.380603	-0.450157	0.17189	0.870112	0.637528	1.18755	0.87(0.64-1.19)	0.0130415	70.9051		TRUE			TRUE	2.21095e-16	0.936646	935.902
Alexander Gudjonsson, et al_P09564	finngen_R10_M13_ANKYLOSPON	Ankylosing spondylitis	P09564	WR	1	-0.00428716	0.0697418	0.950983	-0.140981	0.132407	0.995722	0.868506	1.14157	1.00(0.87-1.14)	0.0763494	443.556		TRUE			TRUE	3.64866e-94	0.999638	2338.47
Alexander Gudjonsson, et al_P09668	finngen_R10_M13_ANKYLOSPON	Ankylosing spondylitis	P09668	WR	1	0.0139762	0.0287536	0.626921	-0.042381	0.0703333	1.01407	0.958505	1.07287	1.01(0.96-1.07)	0.256045	1846.81	TRUE				TRUE	0	0.971473	1541.6
Alexander Gudjonsson, et al_P09848	finngen_R10_M13_ANKYLOSPON	Ankylosing spondylitis	P09848	WR	1	-0.0424283	0.0272726	0.119776	-0.0958826	0.0110259	0.958459	0.908571	1.01109	0.96(0.91-1.01)	0.252356	1811.21		TRUE			TRUE	0	0.786032	294.529
Alexander Gudjonsson, et al_P0DJI8	finngen_R10_M13_ANKYLOSPON	Ankylosing spondylitis	P0DJI8	WR	1	-0.00801852	0.0292658	0.784093	-0.0653794	0.0493424	0.992014	0.936712	1.05058	0.99(0.94-1.05)	0.341792	2786.44		TRUE			TRUE	0	0.995159	1928.08
Alexander Gudjonsson, et al_P10082	finngen_R10_M13_ANKYLOSPON	Ankylosing spondylitis	P10082	WR	1	0.160161	0.182792	0.380926	-0.198111	0.518432	1.1737	0.820279	1.67939	1.17(0.82-1.68)	0.0107824	58.4889	TRUE				TRUE	9.41069e-14	0.936646	936.696
Alexander Gudjonsson, et al_P10253	finngen_R10_M13_ANKYLOSPON	Ankylosing spondylitis	P10253	WR	1	-0.560573	0.453009	0.215922	-1.44847	0.327324	0.570882	0.23493	1.38725	0.57(0.23-1.39)	0.031259	173.148		TRUE			TRUE	1.50312e-37	0.875904	530.953
Alexander Gudjonsson, et al_P10696	finngen_R10_M13_ANKYLOSPON	Ankylosing spondylitis	P10696	WR	1	0.124951	0.0849207	0.141187	-0.0414936	0.291396	1.13309	0.959355	1.33829	1.13(0.96-1.34)	0.0468702	263.873	TRUE				TRUE	4.72988e-56	0.830574	347.18
Alexander Gudjonsson, et al_P10746	finngen_R10_M13_ANKYLOSPON	Ankylosing spondylitis	P10746	WR	1	-0.120321	0.10783	0.264488	-0.331667	0.0910247	0.886636	0.717726	1.0953	0.89(0.72-1.10)	0.0376821	210.12		TRUE			TRUE	2.6693e-45	0.909461	650.375
Alexander Gudjonsson, et al_P10768	finngen_R10_M13_ANKYLOSPON	Ankylosing spondylitis	P10768	WR	1	-0.195798	0.198545	0.324054	-0.584947	0.193351	0.822179	0.557136	1.21331	0.82(0.56-1.21)	0.00876291	47.4375		TRUE			TRUE	2.31737e-11	0.929132	796.849
Alexander Gudjonsson, et al_P10912	finngen_R10_M13_ANKYLOSPON	Ankylosing spondylitis	P10912	WR	1	-0.202152	0.140076	0.148974	-0.476701	0.0723958	0.81697	0.620828	1.07508	0.82(0.62-1.08)	0.0165966	90.5605		TRUE			TRUE	3.18216e-20	0.836447	366.326
Alexander Gudjonsson, et al_P11226	finngen_R10_M13_ANKYLOSPON	Ankylosing spondylitis	P11226	WR	1	0.0312527	0.0422793	0.459788	-0.0516148	0.11412	1.03175	0.949695	1.12089	1.03(0.95-1.12)	0.199786	1339.71	TRUE				TRUE	1.50582e-265	0.936938	1130.62
Alexander Gudjonsson, et al_P11766	finngen_R10_M13_ANKYLOSPON	Ankylosing spondylitis	P11766	WR	1	0.15795	0.114437	0.167514	-0.0663466	0.382247	1.17111	0.935806	1.46557	1.17(0.94-1.47)	0.0261243	143.943	TRUE				TRUE	2.19347e-31	0.845827	411.918
Alexander Gudjonsson, et al_P12109	finngen_R10_M13_ANKYLOSPON	Ankylosing spondylitis	P12109	WR	1	-0.197149	0.0827142	0.0171491	-0.359269	-0.0350291	0.821068	0.698187	0.965577	0.82(0.70-0.97)	0.0481537	271.465		TRUE			TRUE	9.19508e-57	0.55854	42.1696
Alexander Gudjonsson, et al_P12272	finngen_R10_M13_ANKYLOSPON	Ankylosing spondylitis	P12272	WR	1	-0.244058	0.194584	0.209749	-0.625443	0.137326	0.783442	0.535024	1.1472	0.78(0.54-1.15)	0.0106325	57.6673		TRUE			TRUE	2.04988e-13	0.873741	515.772
Alexander Gudjonsson, et al_P12273	finngen_R10_M13_ANKYLOSPON	Ankylosing spondylitis	P12273	WR	1	0.00652988	0.104158	0.950012	-0.197621	0.21068	1.00655	0.820681	1.23452	1.01(0.82-1.23)	0.0153891	83.8687	TRUE				TRUE	1.51087e-19	0.999638	2336.08
Alexander Gudjonsson, et al_P12724	finngen_R10_M13_ANKYLOSPON	Ankylosing spondylitis	P12724	WR	1	-0.0946302	0.161665	0.558314	-0.411494	0.222233	0.909709	0.66266	1.24886	0.91(0.66-1.25)	0.0154801	84.3725		TRUE			TRUE	2.22733e-19	0.963584	1372.89
Alexander Gudjonsson, et al_P12821	finngen_R10_M13_ANKYLOSPON	Ankylosing spondylitis	P12821	WR	1	-0.231535	0.122642	0.0590407	-0.471915	0.00884369	0.793315	0.623807	1.00888	0.79(0.62-1.01)	0.0455985	256.372		TRUE			TRUE	3.86296e-54	0.672134	145.181
Alexander Gudjonsson, et al_P13232	finngen_R10_M13_ANKYLOSPON	Ankylosing spondylitis	P13232	WR	1	-0.0832082	0.131949	0.528298	-0.341829	0.175413	0.92016	0.71047	1.19174	0.92(0.71-1.19)	0.0196311	107.45		TRUE			TRUE	3.15149e-24	0.958045	1299.08
Alexander Gudjonsson, et al_P13385	finngen_R10_M13_ANKYLOSPON	Ankylosing spondylitis	P13385	WR	1	0.020706	0.019498	0.288255	-0.0175101	0.0589221	1.02092	0.982642	1.06069	1.02(0.98-1.06)	0.808055	22589.9	TRUE				TRUE	0	0.927759	708.82
Alexander Gudjonsson, et al_P13501	finngen_R10_M13_ANKYLOSPON	Ankylosing spondylitis	P13501	WR	1	-0.179664	0.0717226	0.0122458	-0.32024	-0.0390875	0.835551	0.725975	0.961667	0.84(0.73-0.96)	0.0744449	431.602		TRUE			TRUE	6.87697e-89	0.500336	30.1124
Alexander Gudjonsson, et al_P13591	finngen_R10_M13_ANKYLOSPON	Ankylosing spondylitis	P13591	IVW	2	0.107787	0.104768	0.303565	-0.0975583	0.313133	1.11381	0.907049	1.3677	1.11(0.91-1.37)	0.0271828	74.9554	TRUE			0.651477	TRUE	8.27953e-33	0.927759	746.467
Alexander Gudjonsson, et al_P13686	finngen_R10_M13_ANKYLOSPON	Ankylosing spondylitis	P13686	IVW	2	-0.219945	0.100656	0.0288807	-0.417232	-0.0226589	0.802563	0.658868	0.977596	0.80(0.66-0.98)	0.0299841	82.9185		TRUE		0.573853	TRUE	2.66544e-35	0.589513	71.0176
Alexander Gudjonsson, et al_P13987	finngen_R10_M13_ANKYLOSPON	Ankylosing spondylitis	P13987	WR	1	-0.11264	0.124779	0.366679	-0.357207	0.131928	0.893473	0.699628	1.14103	0.89(0.70-1.14)	0.0237828	130.727		TRUE			TRUE	6.02193e-29	0.936646	901.665
Alexander Gudjonsson, et al_P14174	finngen_R10_M13_ANKYLOSPON	Ankylosing spondylitis	P14174	WR	1	0.0448703	0.102663	0.662065	-0.156349	0.246089	1.04589	0.855261	1.27901	1.05(0.86-1.28)	0.0337601	187.486	TRUE				TRUE	3.83674e-41	0.975403	1628.02
Alexander Gudjonsson, et al_P14210	finngen_R10_M13_ANKYLOSPON	Ankylosing spondylitis	P14210	WR	1	0.227229	0.180136	0.207155	-0.125838	0.580296	1.25512	0.881757	1.78657	1.26(0.88-1.79)	0.00933999	50.5909	TRUE				TRUE	6.41651e-12	0.869741	509.395
Alexander Gudjonsson, et al_P14415	finngen_R10_M13_ANKYLOSPON	Ankylosing spondylitis	P14415	WR	1	0.122938	0.105172	0.242439	-0.0832006	0.329076	1.13081	0.920167	1.38968	1.13(0.92-1.39)	0.0321989	178.528	TRUE				TRUE	1.02298e-38	0.894364	596.157
Alexander Gudjonsson, et al_P14543	finngen_R10_M13_ANKYLOSPON	Ankylosing spondylitis	P14543	IVW	2	-0.0893838	0.0566056	0.114321	-0.200331	0.0215631	0.914494	0.81846	1.0218	0.91(0.82-1.02)	0.0930678	275.274		TRUE		0.432457	TRUE	1.73726e-113	0.780878	281.116
Alexander Gudjonsson, et al_P14780	finngen_R10_M13_ANKYLOSPON	Ankylosing spondylitis	P14780	WR	1	-0.107233	0.101	0.288367	-0.305192	0.090727	0.898317	0.736982	1.09497	0.90(0.74-1.09)	0.0219872	120.635		TRUE			TRUE	9.82777e-27	0.927759	709.094
Alexander Gudjonsson, et al_P15086	finngen_R10_M13_ANKYLOSPON	Ankylosing spondylitis	P15086	WR	1	0.0168304	0.113544	0.882163	-0.205717	0.239377	1.01697	0.814064	1.27046	1.02(0.81-1.27)	0.0278479	153.712	TRUE				TRUE	2.77762e-34	0.999638	2169.24
Alexander Gudjonsson, et al_P15248	finngen_R10_M13_ANKYLOSPON	Ankylosing spondylitis	P15248	WR	1	0.0919747	0.15467	0.552077	-0.211179	0.395128	1.09634	0.809629	1.48457	1.10(0.81-1.48)	0.0141815	77.1928	TRUE				TRUE	7.48374e-18	0.963584	1357.56
Alexander Gudjonsson, et al_P15559	finngen_R10_M13_ANKYLOSPON	Ankylosing spondylitis	P15559	WR	1	0.00878806	0.125787	0.944302	-0.237755	0.255331	1.00883	0.788396	1.29089	1.01(0.79-1.29)	0.0215582	118.23	TRUE				TRUE	7.57937e-27	0.999638	2322.04
Alexander Gudjonsson, et al_P16035	finngen_R10_M13_ANKYLOSPON	Ankylosing spondylitis	P16035	WR	1	0.14142	0.105679	0.18083	-0.0657107	0.34855	1.15191	0.936402	1.41701	1.15(0.94-1.42)	0.0373091	207.96	TRUE				TRUE	1.13317e-44	0.851842	444.661
Alexander Gudjonsson, et al_P16152	finngen_R10_M13_ANKYLOSPON	Ankylosing spondylitis	P16152	WR	1	0.122157	0.179324	0.49574	-0.229319	0.473633	1.12993	0.795075	1.60582	1.13(0.80-1.61)	0.0318594	176.583	TRUE				TRUE	1.1105e-38	0.951461	1219.02
Alexander Gudjonsson, et al_P16562	finngen_R10_M13_ANKYLOSPON	Ankylosing spondylitis	P16562	WR	1	-0.0291984	0.202931	0.885593	-0.426944	0.368547	0.971224	0.6525	1.44563	0.97(0.65-1.45)	0.018916	103.46		TRUE			TRUE	1.13665e-23	0.999638	2177.67
Alexander Gudjonsson, et al_P16860	finngen_R10_M13_ANKYLOSPON	Ankylosing spondylitis	P16860	WR	1	0.0825239	0.154025	0.592108	-0.219364	0.384412	1.08602	0.803029	1.46875	1.09(0.80-1.47)	0.0163624	89.2611	TRUE				TRUE	1.93301e-20	0.967422	1455.99
Alexander Gudjonsson, et al_P16871	finngen_R10_M13_ANKYLOSPON	Ankylosing spondylitis	P16871	WR	1	0.114789	0.112094	0.305816	-0.104916	0.334494	1.12164	0.9004	1.39723	1.12(0.90-1.40)	0.0250228	137.719	TRUE				TRUE	2.50153e-30	0.927759	752.002
Alexander Gudjonsson, et al_P17213	finngen_R10_M13_ANKYLOSPON	Ankylosing spondylitis	P17213	WR	1	0.0562884	0.0586478	0.337171	-0.0586613	0.171238	1.0579	0.943026	1.18677	1.06(0.94-1.19)	0.110141	664.17	TRUE				TRUE	5.38034e-137	0.932007	829.103
Alexander Gudjonsson, et al_P17931	finngen_R10_M13_ANKYLOSPON	Ankylosing spondylitis	P17931	WR	1	0.0462918	0.0795422	0.560581	-0.109611	0.202195	1.04738	0.896183	1.22409	1.05(0.90-1.22)	0.0655396	376.352	TRUE				TRUE	6.41749e-80	0.963584	1378.47
Alexander Gudjonsson, et al_P17936	finngen_R10_M13_ANKYLOSPON	Ankylosing spondylitis	P17936	WR	1	-0.0773446	0.127535	0.544211	-0.327314	0.172624	0.925571	0.720858	1.18842	0.93(0.72-1.19)	0.0166834	91.0419		TRUE			TRUE	8.86941e-21	0.963584	1338.22
Alexander Gudjonsson, et al_P19021	finngen_R10_M13_ANKYLOSPON	Ankylosing spondylitis	P19021	WR	1	-0.0340486	0.0584593	0.560275	-0.148629	0.0805316	0.966524	0.861889	1.08386	0.97(0.86-1.08)	0.100554	599.896		TRUE			TRUE	7.77336e-125	0.963584	1377.72
Alexander Gudjonsson, et al_P19224	finngen_R10_M13_ANKYLOSPON	Ankylosing spondylitis	P19224	WR	1	0.194834	0.101929	0.0559434	-0.00494597	0.394614	1.21511	0.995066	1.48381	1.22(1.00-1.48)	0.0287616	158.905	TRUE				TRUE	4.09489e-34	0.672134	137.565
Alexander Gudjonsson, et al_P19801	finngen_R10_M13_ANKYLOSPON	Ankylosing spondylitis	P19801	WR	1	0.0529274	0.0581808	0.362978	-0.061107	0.166962	1.05435	0.940723	1.18171	1.05(0.94-1.18)	0.0941684	557.839	TRUE				TRUE	4.87212e-116	0.936646	892.562
Alexander Gudjonsson, et al_P19823	finngen_R10_M13_ANKYLOSPON	Ankylosing spondylitis	P19823	WR	1	0.0184301	0.0362194	0.61086	-0.05256	0.0894202	1.0186	0.948797	1.09354	1.02(0.95-1.09)	0.188192	1243.94	TRUE				TRUE	2.31672e-248	0.967422	1502.11
Alexander Gudjonsson, et al_P19827	finngen_R10_M13_ANKYLOSPON	Ankylosing spondylitis	P19827	WR	1	0.0356701	0.0423454	0.399586	-0.0473269	0.118667	1.03631	0.953776	1.12599	1.04(0.95-1.13)	0.190795	1265.2	TRUE				TRUE	1.21702e-251	0.936938	982.582
Alexander Gudjonsson, et al_P19835	finngen_R10_M13_ANKYLOSPON	Ankylosing spondylitis	P19835	WR	1	0.00378664	0.148133	0.979606	-0.286553	0.294127	1.00379	0.750847	1.34195	1.00(0.75-1.34)	0.0643235	368.888	TRUE				TRUE	5.27195e-79	0.999638	2408.85
Alexander Gudjonsson, et al_P19957	finngen_R10_M13_ANKYLOSPON	Ankylosing spondylitis	P19957	WR	1	0.0289579	0.1083	0.789172	-0.18331	0.241225	1.02938	0.83251	1.27281	1.03(0.83-1.27)	0.0356146	198.166	TRUE				TRUE	1.66299e-43	0.995159	1940.57
Alexander Gudjonsson, et al_P19961	finngen_R10_M13_ANKYLOSPON	Ankylosing spondylitis	P19961	IVW	2	-0.0192985	0.0732645	0.792236	-0.162897	0.1243	0.980887	0.849679	1.13236	0.98(0.85-1.13)	0.0657973	188.933		TRUE		0.158003	TRUE	2.63463e-79	0.996327	1948.11
Alexander Gudjonsson, et al_P19971	finngen_R10_M13_ANKYLOSPON	Ankylosing spondylitis	P19971	WR	1	-0.477239	0.176017	0.00670163	-0.822233	-0.132245	0.620494	0.439449	0.876126	0.62(0.44-0.88)	0.0129476	70.3882		TRUE			TRUE	2.09171e-15	0.449596	16.4793
Alexander Gudjonsson, et al_P20061	finngen_R10_M13_ANKYLOSPON	Ankylosing spondylitis	P20061	WR	1	0.0619518	0.0875616	0.479241	-0.109669	0.233573	1.06391	0.896131	1.2631	1.06(0.90-1.26)	0.0467732	263.3	TRUE				TRUE	1.23592e-56	0.945617	1178.45
Alexander Gudjonsson, et al_P20062	finngen_R10_M13_ANKYLOSPON	Ankylosing spondylitis	P20062	WR	1	0.00565335	0.0496303	0.90931	-0.0916221	0.102929	1.00567	0.91245	1.10841	1.01(0.91-1.11)	0.153748	974.902	TRUE				TRUE	1.60336e-198	0.999638	2235.99
Alexander Gudjonsson, et al_P20138	finngen_R10_M13_ANKYLOSPON	Ankylosing spondylitis	P20138	WR	1	0.0272749	0.0268372	0.309483	-0.0253261	0.0798759	1.02765	0.974992	1.08315	1.03(0.97-1.08)	0.496457	5290.48	TRUE				TRUE	0	0.929132	761.018
Alexander Gudjonsson, et al_P20155	finngen_R10_M13_ANKYLOSPON	Ankylosing spondylitis	P20155	IVW	3	0.0799657	0.0705519	0.257034	-0.0583161	0.218247	1.08325	0.943352	1.24389	1.08(0.94-1.24)	0.091227	179.488			0.609265	0.114873	TRUE	2.50847e-110	0.909461	632.045
Alexander Gudjonsson, et al_P20160	finngen_R10_M13_ANKYLOSPON	Ankylosing spondylitis	P20160	WR	1	0.0877818	0.10539	0.404888	-0.118783	0.294346	1.09175	0.888001	1.34225	1.09(0.89-1.34)	0.028462	157.201	TRUE				TRUE	1.58372e-34	0.936938	995.619
Alexander Gudjonsson, et al_P20231	finngen_R10_M13_ANKYLOSPON	Ankylosing spondylitis	P20231	WR	1	-0.00455074	0.0279045	0.870453	-0.0592436	0.0501421	0.99546	0.942477	1.05142	1.00(0.94-1.05)	0.467304	4707.29		TRUE			TRUE	0	0.999638	2140.44
Alexander Gudjonsson, et al_P21128	finngen_R10_M13_ANKYLOSPON	Ankylosing spondylitis	P21128	WR	1	0.000996114	0.199634	0.996019	-0.390287	0.392279	1.001	0.676863	1.48035	1.00(0.68-1.48)	0.0105546	57.2399	TRUE				TRUE	7.21679e-14	0.999638	2449.21
Alexander Gudjonsson, et al_P21246	finngen_R10_M13_ANKYLOSPON	Ankylosing spondylitis	P21246	WR	1	-0.456117	0.203469	0.0249808	-0.854916	-0.0573171	0.63374	0.425319	0.944295	0.63(0.43-0.94)	0.0130531	70.9695		TRUE			TRUE	9.56786e-16	0.583471	61.4278
Alexander Gudjonsson, et al_P21266	finngen_R10_M13_ANKYLOSPON	Ankylosing spondylitis	P21266	WR	1	-0.146056	0.165925	0.378723	-0.471269	0.179157	0.86411	0.62421	1.19621	0.86(0.62-1.20)	0.0133817	72.7802		TRUE			TRUE	8.9097e-17	0.936646	931.281
Alexander Gudjonsson, et al_P22079	finngen_R10_M13_ANKYLOSPON	Ankylosing spondylitis	P22079	WR	1	0.0351446	0.100426	0.726372	-0.16169	0.231979	1.03577	0.850705	1.26109	1.04(0.85-1.26)	0.0298518	165.114	TRUE				TRUE	1.56986e-36	0.981733	1786.15
Alexander Gudjonsson, et al_P22303	finngen_R10_M13_ANKYLOSPON	Ankylosing spondylitis	P22303	WR	1	0.0501563	0.0859836	0.559675	-0.118371	0.218684	1.05144	0.888366	1.24444	1.05(0.89-1.24)	0.0476241	268.33	TRUE				TRUE	8.71432e-58	0.963584	1376.24
Alexander Gudjonsson, et al_P22392	finngen_R10_M13_ANKYLOSPON	Ankylosing spondylitis	P22392	WR	1	-0.022831	0.101017	0.821193	-0.220825	0.175163	0.977428	0.801857	1.19144	0.98(0.80-1.19)	0.0358015	199.244		TRUE			TRUE	9.17387e-44	0.999638	2019.31
Alexander Gudjonsson, et al_P22607	finngen_R10_M13_ANKYLOSPON	Ankylosing spondylitis	P22607	WR	1	-0.385453	0.184294	0.036482	-0.746668	-0.0242372	0.680143	0.473943	0.976054	0.68(0.47-0.98)	0.0101194	54.8556		TRUE			TRUE	1.79748e-12	0.616321	89.7092
Alexander Gudjonsson, et al_P22792	finngen_R10_M13_ANKYLOSPON	Ankylosing spondylitis	P22792	WR	1	-0.00198526	0.0665134	0.976189	-0.132352	0.128381	0.998017	0.876033	1.13699	1.00(0.88-1.14)	0.0606963	346.742		TRUE			TRUE	1.8295e-74	0.999638	2400.45
Alexander Gudjonsson, et al_P23142	finngen_R10_M13_ANKYLOSPON	Ankylosing spondylitis	P23142	WR	1	-0.182873	0.225913	0.418236	-0.625664	0.259917	0.832874	0.534906	1.29682	0.83(0.53-1.30)	0.00872178	47.2129		TRUE			TRUE	2.20329e-11	0.936938	1028.44
Alexander Gudjonsson, et al_P23381	finngen_R10_M13_ANKYLOSPON	Ankylosing spondylitis	P23381	WR	1	-0.130981	0.113295	0.247638	-0.35304	0.0910773	0.877234	0.702549	1.09535	0.88(0.70-1.10)	0.0282779	156.155		TRUE			TRUE	4.43754e-34	0.898021	608.942
Alexander Gudjonsson, et al_P23435	finngen_R10_M13_ANKYLOSPON	Ankylosing spondylitis	P23435	WR	1	-0.0661193	0.0468457	0.158119	-0.157937	0.0256983	0.936019	0.853904	1.02603	0.94(0.85-1.03)	0.149697	944.688		TRUE			TRUE	1.56611e-190	0.842564	388.815
Alexander Gudjonsson, et al_P23560	finngen_R10_M13_ANKYLOSPON	Ankylosing spondylitis	P23560	WR	1	0.0163272	0.116937	0.888957	-0.212869	0.245523	1.01646	0.808262	1.27829	1.02(0.81-1.28)	0.0188683	103.194	TRUE				TRUE	1.28716e-23	0.999638	2185.95
Alexander Gudjonsson, et al_P24158	finngen_R10_M13_ANKYLOSPON	Ankylosing spondylitis	P24158	WR	1	0.120668	0.0951652	0.204803	-0.0658556	0.307192	1.12825	0.936266	1.3596	1.13(0.94-1.36)	0.0368997	205.59	TRUE				TRUE	3.06515e-44	0.863825	503.61
Alexander Gudjonsson, et al_P24387	finngen_R10_M13_ANKYLOSPON	Ankylosing spondylitis	P24387	WR	1	0.0486089	0.0531052	0.360018	-0.0554773	0.152695	1.04981	0.946033	1.16497	1.05(0.95-1.16)	0.111073	670.492	TRUE				TRUE	2.65585e-138	0.936646	885.283
Alexander Gudjonsson, et al_P24593	finngen_R10_M13_ANKYLOSPON	Ankylosing spondylitis	P24593	WR	1	0.0301642	0.11708	0.796687	-0.199313	0.259641	1.03062	0.819294	1.29646	1.03(0.82-1.30)	0.0382978	213.69	TRUE				TRUE	9.46783e-47	0.996464	1959.05
Alexander Gudjonsson, et al_P24666	finngen_R10_M13_ANKYLOSPON	Ankylosing spondylitis	P24666	WR	1	-0.0253538	0.0230399	0.271146	-0.0705121	0.0198045	0.974965	0.931917	1.02	0.97(0.93-1.02)	0.623442	8884.14		TRUE			TRUE	0	0.909461	666.748
Alexander Gudjonsson, et al_P24821	finngen_R10_M13_ANKYLOSPON	Ankylosing spondylitis	P24821	WR	1	-0.0197991	0.0427536	0.643293	-0.103596	0.0639979	0.980396	0.901589	1.06609	0.98(0.90-1.07)	0.202964	1366.44		TRUE			TRUE	5.29196e-271	0.972914	1581.86
Alexander Gudjonsson, et al_P26447	finngen_R10_M13_ANKYLOSPON	Ankylosing spondylitis	P26447	WR	1	0.0202695	0.171867	0.906117	-0.316589	0.357128	1.02048	0.72863	1.42922	1.02(0.73-1.43)	0.0120389	65.3877	TRUE				TRUE	1.44203e-15	0.999638	2228.14
Alexander Gudjonsson, et al_P26992	finngen_R10_M13_ANKYLOSPON	Ankylosing spondylitis	P26992	WR	1	0.323173	0.202493	0.110496	-0.0737137	0.720059	1.3815	0.928938	2.05455	1.38(0.93-2.05)	0.00935211	50.6572	TRUE				TRUE	8.48077e-12	0.776311	271.709
Alexander Gudjonsson, et al_P28325	finngen_R10_M13_ANKYLOSPON	Ankylosing spondylitis	P28325	WR	1	0.00699541	0.0446794	0.875584	-0.0805762	0.094567	1.00702	0.922585	1.09918	1.01(0.92-1.10)	0.217074	1487.78	TRUE				TRUE	1.02597e-293	0.999638	2153.06
Alexander Gudjonsson, et al_P28676	finngen_R10_M13_ANKYLOSPON	Ankylosing spondylitis	P28676	WR	1	-0.0207691	0.108736	0.848522	-0.233893	0.192354	0.979445	0.791447	1.2121	0.98(0.79-1.21)	0.0201642	110.428		TRUE			TRUE	4.04111e-25	0.999638	2086.52
Alexander Gudjonsson, et al_P29120	finngen_R10_M13_ANKYLOSPON	Ankylosing spondylitis	P29120	WR	1	-0.00736079	0.0280724	0.793162	-0.0623827	0.0476612	0.992666	0.939523	1.04882	0.99(0.94-1.05)	0.444317	4290.58		TRUE			TRUE	0	0.996327	1950.38
Alexander Gudjonsson, et al_P29279	finngen_R10_M13_ANKYLOSPON	Ankylosing spondylitis	P29279	WR	1	-0.109786	0.0844222	0.19345	-0.275253	0.0556815	0.896026	0.75938	1.05726	0.90(0.76-1.06)	0.0437054	245.241		TRUE			TRUE	2.20861e-52	0.86171	475.694
Alexander Gudjonsson, et al_P29317	finngen_R10_M13_ANKYLOSPON	Ankylosing spondylitis	P29317	WR	1	-0.0321649	0.196512	0.869984	-0.417329	0.352999	0.968347	0.658804	1.42333	0.97(0.66-1.42)	0.0120311	65.3449		TRUE			TRUE	1.54724e-15	0.999638	2139.29
Alexander Gudjonsson, et al_P29323	finngen_R10_M13_ANKYLOSPON	Ankylosing spondylitis	P29323	WR	1	-0.169089	0.0889668	0.0573558	-0.343464	0.00528554	0.844433	0.709309	1.0053	0.84(0.71-1.01)	0.0316906	175.617		TRUE			TRUE	1.4465e-37	0.672134	141.038
Alexander Gudjonsson, et al_P29372	finngen_R10_M13_ANKYLOSPON	Ankylosing spondylitis	P29372	WR	1	-0.102146	0.117161	0.383294	-0.331781	0.127489	0.902898	0.717645	1.13597	0.90(0.72-1.14)	0.0204911	112.256		TRUE			TRUE	4.28461e-25	0.936938	942.52
Alexander Gudjonsson, et al_P29460	finngen_R10_M13_ANKYLOSPON	Ankylosing spondylitis	P29460	WR	1	-0.147332	0.0565401	0.00916593	-0.258151	-0.0365137	0.863007	0.772479	0.964145	0.86(0.77-0.96)	0.0711941	411.31		TRUE			TRUE	1.01771e-84	0.46993	22.539
Alexander Gudjonsson, et al_P30041	finngen_R10_M13_ANKYLOSPON	Ankylosing spondylitis	P30041	WR	1	0.239423	0.0941036	0.0109514	0.0549795	0.423866	1.27052	1.05652	1.52786	1.27(1.06-1.53)	0.041742	233.745	TRUE				TRUE	5.97052e-49	0.500336	26.9296
Alexander Gudjonsson, et al_P30086	finngen_R10_M13_ANKYLOSPON	Ankylosing spondylitis	P30086	WR	1	-0.137724	0.082393	0.0946133	-0.299214	0.0237663	0.871339	0.741401	1.02405	0.87(0.74-1.02)	0.207632	1406.11		TRUE			TRUE	9.24103e-276	0.72759	232.654
Alexander Gudjonsson, et al_P30101	finngen_R10_M13_ANKYLOSPON	Ankylosing spondylitis	P30101	WR	1	-0.212375	0.218878	0.331904	-0.641376	0.216627	0.808662	0.526568	1.24188	0.81(0.53-1.24)	0.0105606	57.2731		TRUE			TRUE	1.87186e-13	0.929132	816.151
Alexander Gudjonsson, et al_P30838	finngen_R10_M13_ANKYLOSPON	Ankylosing spondylitis	P30838	WR	1	0.081531	0.137553	0.553365	-0.188072	0.351134	1.08495	0.828555	1.42068	1.08(0.83-1.42)	0.0181436	99.1579	TRUE				TRUE	1.68074e-22	0.963584	1360.72
Alexander Gudjonsson, et al_P31946	finngen_R10_M13_ANKYLOSPON	Ankylosing spondylitis	P31946	WR	1	0.0779807	0.154051	0.612717	-0.22396	0.379921	1.0811	0.799347	1.46217	1.08(0.80-1.46)	0.0146145	79.5846	TRUE				TRUE	2.09772e-18	0.967422	1506.67
Alexander Gudjonsson, et al_P32019	finngen_R10_M13_ANKYLOSPON	Ankylosing spondylitis	P32019	WR	1	0.122776	0.0855044	0.15103	-0.0448126	0.290365	1.13063	0.956177	1.33692	1.13(0.96-1.34)	0.08071	471.113	TRUE				TRUE	4.64312e-98	0.836447	371.382
Alexander Gudjonsson, et al_P33316	finngen_R10_M13_ANKYLOSPON	Ankylosing spondylitis	P33316	WR	1	-0.242654	0.258863	0.348562	-0.750025	0.264718	0.784543	0.472355	1.30306	0.78(0.47-1.30)	0.0145409	79.178		TRUE			TRUE	4.24165e-18	0.932659	857.114
Alexander Gudjonsson, et al_P34896	finngen_R10_M13_ANKYLOSPON	Ankylosing spondylitis	P34896	WR	1	0.0177582	0.0809067	0.826269	-0.140819	0.176335	1.01792	0.868647	1.19284	1.02(0.87-1.19)	0.0502377	283.835	TRUE				TRUE	2.49875e-61	0.999638	2031.79
Alexander Gudjonsson, et al_P35219	finngen_R10_M13_ANKYLOSPON	Ankylosing spondylitis	P35219	WR	1	0.117404	0.130843	0.369567	-0.139049	0.373857	1.12457	0.870185	1.45333	1.12(0.87-1.45)	0.0199145	109.032	TRUE				TRUE	2.10769e-24	0.936646	908.766
Alexander Gudjonsson, et al_P35442	finngen_R10_M13_ANKYLOSPON	Ankylosing spondylitis	P35442	WR	1	-0.102202	0.0717298	0.154211	-0.242792	0.0383888	0.902848	0.784435	1.03914	0.90(0.78-1.04)	0.0662979	381.015		TRUE			TRUE	6.09984e-80	0.839194	379.205
Alexander Gudjonsson, et al_P35443	finngen_R10_M13_ANKYLOSPON	Ankylosing spondylitis	P35443	WR	1	0.0509807	0.151303	0.736159	-0.245573	0.347534	1.0523	0.782256	1.41557	1.05(0.78-1.42)	0.0130499	70.9515	TRUE				TRUE	1.18548e-16	0.984617	1810.21
Alexander Gudjonsson, et al_P35475	finngen_R10_M13_ANKYLOSPON	Ankylosing spondylitis	P35475	WR	1	0.0115759	0.0673193	0.863473	-0.12037	0.143522	1.01164	0.886592	1.15433	1.01(0.89-1.15)	0.0718558	415.429	TRUE				TRUE	2.50496e-88	0.999638	2123.28
Alexander Gudjonsson, et al_P35590	finngen_R10_M13_ANKYLOSPON	Ankylosing spondylitis	P35590	WR	1	0.210952	0.125132	0.0918273	-0.0343067	0.456211	1.23485	0.966275	1.57808	1.23(0.97-1.58)	0.0240734	132.364	TRUE				TRUE	8.8519e-29	0.723729	225.803
Alexander Gudjonsson, et al_P35625	finngen_R10_M13_ANKYLOSPON	Ankylosing spondylitis	P35625	WR	1	0.00963145	0.0260451	0.711532	-0.041417	0.0606799	1.00968	0.959429	1.06256	1.01(0.96-1.06)	0.443147	4270.29	TRUE				TRUE	0	0.981733	1749.66
Alexander Gudjonsson, et al_P36222	finngen_R10_M13_ANKYLOSPON	Ankylosing spondylitis	P36222	WR	1	0.0133122	0.0266216	0.617038	-0.0388661	0.0654904	1.0134	0.96188	1.06768	1.01(0.96-1.07)	0.488194	5118.45	TRUE				TRUE	0	0.967422	1517.3
Alexander Gudjonsson, et al_P36405	finngen_R10_M13_ANKYLOSPON	Ankylosing spondylitis	P36405	WR	1	-0.163818	0.140299	0.242954	-0.438803	0.111168	0.848897	0.644808	1.11758	0.85(0.64-1.12)	0.0285231	157.549		TRUE			TRUE	2.32017e-34	0.894364	597.424
Alexander Gudjonsson, et al_P39059	finngen_R10_M13_ANKYLOSPON	Ankylosing spondylitis	P39059	IVW	2	0.0861352	0.110983	0.437683	-0.131391	0.303662	1.08995	0.876874	1.35481	1.09(0.88-1.35)	0.0268285	73.9514	TRUE			0.493554	TRUE	1.88416e-32	0.936938	1076.26
Alexander Gudjonsson, et al_P39060	finngen_R10_M13_ANKYLOSPON	Ankylosing spondylitis	P39060	WR	1	-0.0819821	0.231024	0.722691	-0.534788	0.370824	0.921288	0.585793	1.44893	0.92(0.59-1.45)	0.00939258	50.8785		TRUE			TRUE	2.37355e-12	0.981733	1777.1
Alexander Gudjonsson, et al_P40121	finngen_R10_M13_ANKYLOSPON	Ankylosing spondylitis	P40121	WR	1	0.0430273	0.0764194	0.573407	-0.106755	0.192809	1.04397	0.898746	1.21265	1.04(0.90-1.21)	0.058211	331.667	TRUE				TRUE	8.09053e-71	0.967422	1410.01
Alexander Gudjonsson, et al_P40189	finngen_R10_M13_ANKYLOSPON	Ankylosing spondylitis	P40189	WR	1	-0.00190536	0.128219	0.988144	-0.253215	0.249404	0.998096	0.776301	1.28326	1.00(0.78-1.28)	0.0232097	127.503		TRUE			TRUE	7.61503e-29	0.999638	2429.85
Alexander Gudjonsson, et al_P40394	finngen_R10_M13_ANKYLOSPON	Ankylosing spondylitis	P40394	WR	1	-0.0750131	0.100065	0.453468	-0.27114	0.121114	0.927731	0.76251	1.12875	0.93(0.76-1.13)	0.0187695	102.644		TRUE			TRUE	3.80687e-23	0.936938	1115.08
Alexander Gudjonsson, et al_P40925	finngen_R10_M13_ANKYLOSPON	Ankylosing spondylitis	P40925	WR	1	0.598294	0.217329	0.00590614	0.17233	1.02426	1.81901	1.18807	2.78503	1.82(1.19-2.79)	0.00886125	47.9746	TRUE				TRUE	8.70612e-11	0.440097	14.5232
Alexander Gudjonsson, et al_P40967	finngen_R10_M13_ANKYLOSPON	Ankylosing spondylitis	P40967	WR	1	-0.233408	0.159259	0.142759	-0.545555	0.0787386	0.79183	0.57952	1.08192	0.79(0.58-1.08)	0.0171822	93.8115		TRUE			TRUE	6.85118e-21	0.83186	351.045
Alexander Gudjonsson, et al_P41217	finngen_R10_M13_ANKYLOSPON	Ankylosing spondylitis	P41217	WR	1	0.0857525	0.136643	0.530287	-0.182067	0.353572	1.08954	0.833546	1.42415	1.09(0.83-1.42)	0.0180828	98.8194	TRUE				TRUE	2.07384e-22	0.958227	1303.98
Alexander Gudjonsson, et al_P42127	finngen_R10_M13_ANKYLOSPON	Ankylosing spondylitis	P42127	WR	1	-0.0953071	0.0806189	0.237129	-0.25332	0.0627058	0.909094	0.776219	1.06471	0.91(0.78-1.06)	0.170499	1102.95		TRUE			TRUE	7.98414e-221	0.894364	583.1
Alexander Gudjonsson, et al_P42830	finngen_R10_M13_ANKYLOSPON	Ankylosing spondylitis	P42830	WR	1	0.0933059	0.0535357	0.0813559	-0.0116241	0.198236	1.0978	0.988443	1.21925	1.10(0.99-1.22)	0.166989	1075.69	TRUE				TRUE	1.07823e-214	0.699013	200.054
Alexander Gudjonsson, et al_P43234	finngen_R10_M13_ANKYLOSPON	Ankylosing spondylitis	P43234	WR	1	0.244802	0.215093	0.25507	-0.176781	0.666385	1.27737	0.837964	1.94719	1.28(0.84-1.95)	0.0103109	55.9049	TRUE				TRUE	4.30319e-13	0.908746	627.216
Alexander Gudjonsson, et al_P43251	finngen_R10_M13_ANKYLOSPON	Ankylosing spondylitis	P43251	WR	1	0.0669335	0.0451951	0.13861	-0.021649	0.155516	1.06922	0.978584	1.16826	1.07(0.98-1.17)	0.0962706	571.618	TRUE				TRUE	5.16697e-118	0.828926	340.841
Alexander Gudjonsson, et al_P43652	finngen_R10_M13_ANKYLOSPON	Ankylosing spondylitis	P43652	WR	1	-0.134757	0.150181	0.369562	-0.429112	0.159599	0.873928	0.651087	1.17304	0.87(0.65-1.17)	0.0154564	84.2413		TRUE			TRUE	3.4613e-19	0.936646	908.754
Alexander Gudjonsson, et al_P46063	finngen_R10_M13_ANKYLOSPON	Ankylosing spondylitis	P46063	IVW	2	0.0191825	0.136156	0.887959	-0.247683	0.286048	1.01937	0.780608	1.33116	1.02(0.78-1.33)	0.0470824	132.539	TRUE			0.224195	TRUE	1.5514e-56	0.999638	2183.49
Alexander Gudjonsson, et al_P48147	finngen_R10_M13_ANKYLOSPON	Ankylosing spondylitis	P48147	IVW	2	0.104571	0.085184	0.219601	-0.0623897	0.271532	1.11023	0.939517	1.31197	1.11(0.94-1.31)	0.063047	180.504	TRUE			0.277065	TRUE	1.12728e-75	0.875904	540
Alexander Gudjonsson, et al_P48357	finngen_R10_M13_ANKYLOSPON	Ankylosing spondylitis	P48357	WR	1	0.0150803	0.0278216	0.587793	-0.03945	0.0696106	1.01519	0.961318	1.07209	1.02(0.96-1.07)	0.681598	11486.9	TRUE				TRUE	0	0.967422	1445.38
Alexander Gudjonsson, et al_P48740	finngen_R10_M13_ANKYLOSPON	Ankylosing spondylitis	P48740	WR	1	-0.0267848	0.0627588	0.669533	-0.149792	0.0962224	0.973571	0.860887	1.101	0.97(0.86-1.10)	0.0968312	575.304		TRUE			TRUE	3.68201e-120	0.978564	1646.38
Alexander Gudjonsson, et al_P48745	finngen_R10_M13_ANKYLOSPON	Ankylosing spondylitis	P48745	WR	1	-0.023335	0.163751	0.886683	-0.344287	0.297617	0.976935	0.708726	1.34665	0.98(0.71-1.35)	0.0207652	113.789		TRUE			TRUE	7.33034e-26	0.999638	2180.35
Alexander Gudjonsson, et al_P49788	finngen_R10_M13_ANKYLOSPON	Ankylosing spondylitis	P49788	IVW	2	0.0203933	0.0270302	0.450571	-0.0325859	0.0733724	1.0206	0.967939	1.07613	1.02(0.97-1.08)	0.739486	7614.44	TRUE			0.824718	TRUE	0	0.936938	1107.95
Alexander Gudjonsson, et al_P49862	finngen_R10_M13_ANKYLOSPON	Ankylosing spondylitis	P49862	WR	1	-0.0038965	0.10122	0.969293	-0.202287	0.194494	0.996111	0.81686	1.2147	1.00(0.82-1.21)	0.035255	196.092		TRUE			TRUE	2.95638e-43	0.999638	2383.49
Alexander Gudjonsson, et al_P49863	finngen_R10_M13_ANKYLOSPON	Ankylosing spondylitis	P49863	WR	1	0.0512729	0.156968	0.743935	-0.256384	0.358929	1.05261	0.773845	1.4318	1.05(0.77-1.43)	0.0145729	79.3544	TRUE				TRUE	1.89975e-18	0.984989	1829.34
Alexander Gudjonsson, et al_P49914	finngen_R10_M13_ANKYLOSPON	Ankylosing spondylitis	P49914	WR	1	0.0270987	0.0990757	0.784457	-0.16709	0.221287	1.02747	0.846124	1.24768	1.03(0.85-1.25)	0.0437557	245.536	TRUE				TRUE	2.35278e-53	0.995159	1928.98
Alexander Gudjonsson, et al_P50395	finngen_R10_M13_ANKYLOSPON	Ankylosing spondylitis	P50395	WR	1	-0.00966511	0.175909	0.956183	-0.354447	0.335117	0.990381	0.701561	1.3981	0.99(0.70-1.40)	0.0127758	69.4422		TRUE			TRUE	1.82003e-16	0.999638	2351.25
Alexander Gudjonsson, et al_P50479	finngen_R10_M13_ANKYLOSPON	Ankylosing spondylitis	P50479	WR	1	0.0949953	0.0708383	0.179915	-0.0438477	0.233838	1.09965	0.9571	1.26344	1.10(0.96-1.26)	0.0601896	343.662	TRUE				TRUE	1.85525e-72	0.851842	442.411
Alexander Gudjonsson, et al_P50895	finngen_R10_M13_ANKYLOSPON	Ankylosing spondylitis	P50895	WR	1	-0.0573939	0.118885	0.62926	-0.290409	0.175621	0.944222	0.747958	1.19199	0.94(0.75-1.19)	0.0288466	159.389		TRUE			TRUE	3.1014e-35	0.97204	1547.35
Alexander Gudjonsson, et al_P50897	finngen_R10_M13_ANKYLOSPON	Ankylosing spondylitis	P50897	WR	1	0.00360633	0.0596213	0.951768	-0.113251	0.120464	1.00361	0.892926	1.12802	1.00(0.89-1.13)	0.112541	680.476	TRUE				TRUE	1.63768e-141	0.999638	2340.4
Alexander Gudjonsson, et al_P51858	finngen_R10_M13_ANKYLOSPON	Ankylosing spondylitis	P51858	WR	1	-0.0980402	0.0970727	0.312511	-0.288303	0.0922223	0.906612	0.749535	1.09661	0.91(0.75-1.10)	0.0336864	187.062		TRUE			TRUE	1.31098e-40	0.929132	768.465
Alexander Gudjonsson, et al_P51884	finngen_R10_M13_ANKYLOSPON	Ankylosing spondylitis	P51884	WR	1	0.022004	0.234074	0.925106	-0.436782	0.48079	1.02225	0.646112	1.61735	1.02(0.65-1.62)	0.0142459	77.5482	TRUE				TRUE	3.50795e-18	0.999638	2274.83
Alexander Gudjonsson, et al_P52758	finngen_R10_M13_ANKYLOSPON	Ankylosing spondylitis	P52758	WR	1	0.192475	0.186763	0.302736	-0.17358	0.55853	1.21225	0.84065	1.7481	1.21(0.84-1.75)	0.0102964	55.8253	TRUE				TRUE	4.02493e-13	0.927759	744.428
Alexander Gudjonsson, et al_P53634	finngen_R10_M13_ANKYLOSPON	Ankylosing spondylitis	P53634	IVW	2	-0.0378635	0.0432258	0.381059	-0.122586	0.0468591	0.962844	0.88463	1.04797	0.96(0.88-1.05)	0.178243	581.847		TRUE		0.996858	TRUE	8.68241e-233	0.936646	937.023
Alexander Gudjonsson, et al_P54315	finngen_R10_M13_ANKYLOSPON	Ankylosing spondylitis	P54315	WR	1	-0.0840832	0.166563	0.613689	-0.410546	0.24238	0.919355	0.663288	1.27428	0.92(0.66-1.27)	0.0121294	65.8857		TRUE			TRUE	1.71167e-15	0.967422	1509.06
Alexander Gudjonsson, et al_P55145	finngen_R10_M13_ANKYLOSPON	Ankylosing spondylitis	P55145	WR	1	-0.129775	0.106492	0.222983	-0.338499	0.0789496	0.878293	0.712839	1.08215	0.88(0.71-1.08)	0.0308549	170.839		TRUE			TRUE	4.38584e-37	0.875904	548.316
Alexander Gudjonsson, et al_P55287	finngen_R10_M13_ANKYLOSPON	Ankylosing spondylitis	P55287	IVW	2	0.0933036	0.0369089	0.0114732	0.0209622	0.165645	1.09779	1.02118	1.18015	1.10(1.02-1.18)	0.153429	486.165	TRUE			0.341754	TRUE	1.33978e-193	0.500336	28.2127
Alexander Gudjonsson, et al_P55774	finngen_R10_M13_ANKYLOSPON	Ankylosing spondylitis	P55774	WR	1	0.0435784	0.0397506	0.272949	-0.0343327	0.121489	1.04454	0.96625	1.12918	1.04(0.97-1.13)	0.167684	1081.07	TRUE				TRUE	7.093e-217	0.909461	671.182
Alexander Gudjonsson, et al_P56159	finngen_R10_M13_ANKYLOSPON	Ankylosing spondylitis	P56159	WR	1	0.146494	0.101939	0.150699	-0.0533074	0.346295	1.15777	0.948088	1.41382	1.16(0.95-1.41)	0.0308899	171.039	TRUE				TRUE	5.78092e-37	0.836447	370.568
Alexander Gudjonsson, et al_P56470	finngen_R10_M13_ANKYLOSPON	Ankylosing spondylitis	P56470	WR	1	0.0686103	0.170261	0.686969	-0.265101	0.402322	1.07102	0.767128	1.49529	1.07(0.77-1.50)	0.013877	75.5119	TRUE				TRUE	1.36456e-17	0.981733	1689.26
Alexander Gudjonsson, et al_P58499	finngen_R10_M13_ANKYLOSPON	Ankylosing spondylitis	P58499	WR	1	-0.0750732	0.0673889	0.265267	-0.207155	0.0570091	0.927676	0.812893	1.05867	0.93(0.81-1.06)	0.0777907	452.636		TRUE			TRUE	9.68143e-95	0.909461	652.292
Alexander Gudjonsson, et al_P58658	finngen_R10_M13_ANKYLOSPON	Ankylosing spondylitis	P58658	WR	1	-0.298815	0.16346	0.0675392	-0.619196	0.0215654	0.741696	0.538377	1.0218	0.74(0.54-1.02)	0.0138228	75.2127		TRUE			TRUE	7.97603e-17	0.698199	166.079
Alexander Gudjonsson, et al_P59665	finngen_R10_M13_ANKYLOSPON	Ankylosing spondylitis	P59665	WR	1	0.0794746	0.167827	0.635819	-0.249465	0.408415	1.08272	0.779217	1.50443	1.08(0.78-1.50)	0.0121129	65.7946	TRUE				TRUE	1.73073e-15	0.972914	1563.48
Alexander Gudjonsson, et al_P60022	finngen_R10_M13_ANKYLOSPON	Ankylosing spondylitis	P60022	WR	1	0.0255578	0.0672747	0.704019	-0.106301	0.157416	1.02589	0.899154	1.17048	1.03(0.90-1.17)	0.0799297	466.163	TRUE				TRUE	2.37561e-98	0.981733	1731.18
Alexander Gudjonsson, et al_P60174	finngen_R10_M13_ANKYLOSPON	Ankylosing spondylitis	P60174	WR	1	-0.227172	0.195667	0.245637	-0.61068	0.156336	0.796784	0.542981	1.16922	0.80(0.54-1.17)	0.00951865	51.5679		TRUE			TRUE	3.6307e-12	0.896176	604.022
Alexander Gudjonsson, et al_P60520	finngen_R10_M13_ANKYLOSPON	Ankylosing spondylitis	P60520	WR	1	0.0702302	0.205411	0.732425	-0.332375	0.472835	1.07276	0.717218	1.60454	1.07(0.72-1.60)	0.00870303	47.1105	TRUE				TRUE	1.51238e-11	0.984171	1801.03
Alexander Gudjonsson, et al_P61244	finngen_R10_M13_ANKYLOSPON	Ankylosing spondylitis	P61244	WR	1	0.0659449	0.201091	0.742961	-0.328194	0.460084	1.06817	0.720223	1.58421	1.07(0.72-1.58)	0.00881687	47.7322	TRUE				TRUE	1.09744e-11	0.984989	1826.94
Alexander Gudjonsson, et al_P61457	finngen_R10_M13_ANKYLOSPON	Ankylosing spondylitis	P61457	WR	1	0.0741177	0.183264	0.685896	-0.28508	0.433316	1.07693	0.751954	1.54236	1.08(0.75-1.54)	0.0125677	68.2967	TRUE				TRUE	4.70286e-16	0.981733	1686.62
Alexander Gudjonsson, et al_P78324	finngen_R10_M13_ANKYLOSPON	Ankylosing spondylitis	P78324	WR	1	-0.0501655	0.0217533	0.0211047	-0.092802	-0.00752897	0.951072	0.911374	0.992499	0.95(0.91-0.99)	0.751544	16231.4		TRUE			TRUE	0	0.561681	51.8964
Alexander Gudjonsson, et al_P78333	finngen_R10_M13_ANKYLOSPON	Ankylosing spondylitis	P78333	WR	1	0.00294504	0.0674452	0.965171	-0.129248	0.135138	1.00295	0.878756	1.14469	1.00(0.88-1.14)	0.0446818	250.976	TRUE				TRUE	1.08762e-54	0.999638	2373.36
Alexander Gudjonsson, et al_P78423	finngen_R10_M13_ANKYLOSPON	Ankylosing spondylitis	P78423	WR	1	0.0610681	0.199214	0.75919	-0.329392	0.451528	1.06297	0.719361	1.57071	1.06(0.72-1.57)	0.0094772	51.3412	TRUE				TRUE	1.80317e-12	0.986361	1866.85
Alexander Gudjonsson, et al_P80075	finngen_R10_M13_ANKYLOSPON	Ankylosing spondylitis	P80075	WR	1	0.0974736	0.175181	0.577926	-0.245881	0.440828	1.10238	0.782015	1.55399	1.10(0.78-1.55)	0.0120681	65.5482	TRUE				TRUE	2.13465e-15	0.967422	1421.12
Alexander Gudjonsson, et al_P80098	finngen_R10_M13_ANKYLOSPON	Ankylosing spondylitis	P80098	IVW	2	-0.00114581	0.0334495	0.972674	-0.0667068	0.0644152	0.998855	0.935469	1.06654	1.00(0.94-1.07)	0.348303	1433.68		TRUE		0.930763	TRUE	0	0.999638	2391.8
Alexander Gudjonsson, et al_P80162	finngen_R10_M13_ANKYLOSPON	Ankylosing spondylitis	P80162	WR	1	-0.190739	0.119743	0.111182	-0.425436	0.0439574	0.826348	0.653485	1.04494	0.83(0.65-1.04)	0.0296759	164.111		TRUE			TRUE	2.03826e-35	0.778125	273.397
Alexander Gudjonsson, et al_P84157	finngen_R10_M13_ANKYLOSPON	Ankylosing spondylitis	P84157	WR	1	0.0480666	0.0944616	0.610859	-0.137078	0.233211	1.04924	0.871902	1.26265	1.05(0.87-1.26)	0.0419498	234.959	TRUE				TRUE	5.91145e-51	0.967422	1502.1
Alexander Gudjonsson, et al_Q00887	finngen_R10_M13_ANKYLOSPON	Ankylosing spondylitis	Q00887	WR	1	0.00138742	0.18435	0.993995	-0.359939	0.362714	1.00139	0.697719	1.43722	1.00(0.70-1.44)	0.00971499	52.642	TRUE				TRUE	7.09201e-13	0.999638	2444.23
Alexander Gudjonsson, et al_Q01638	finngen_R10_M13_ANKYLOSPON	Ankylosing spondylitis	Q01638	WR	1	-0.0199426	0.0440109	0.650456	-0.106204	0.0663187	0.980255	0.899241	1.06857	0.98(0.90-1.07)	0.201592	1354.87		TRUE			TRUE	6.63585e-269	0.972914	1599.47
Alexander Gudjonsson, et al_Q01973	finngen_R10_M13_ANKYLOSPON	Ankylosing spondylitis	Q01973	WR	1	0.00512438	0.130717	0.968729	-0.251082	0.261331	1.00514	0.777959	1.29866	1.01(0.78-1.30)	0.020107	110.108	TRUE				TRUE	3.8255e-25	0.999638	2382.11
Alexander Gudjonsson, et al_Q02083	finngen_R10_M13_ANKYLOSPON	Ankylosing spondylitis	Q02083	WR	1	0.0568558	0.0420061	0.175891	-0.025476	0.139188	1.0585	0.974846	1.14934	1.06(0.97-1.15)	0.183153	1203.16	TRUE				TRUE	3.53172e-239	0.848071	432.516
Alexander Gudjonsson, et al_Q02763	finngen_R10_M13_ANKYLOSPON	Ankylosing spondylitis	Q02763	IVW	2	0.0638943	0.136935	0.640784	-0.204499	0.332287	1.06598	0.815056	1.39415	1.07(0.82-1.39)	0.0233961	64.2636	TRUE			0.356314	TRUE	2.08737e-28	0.972914	1575.69
Alexander Gudjonsson, et al_Q04609	finngen_R10_M13_ANKYLOSPON	Ankylosing spondylitis	Q04609	WR	1	0.0250171	0.0925679	0.786963	-0.156416	0.20645	1.02533	0.855203	1.22931	1.03(0.86-1.23)	0.0152684	83.2004	TRUE				TRUE	2.69777e-19	0.995159	1935.14
Alexander Gudjonsson, et al_Q04756	finngen_R10_M13_ANKYLOSPON	Ankylosing spondylitis	Q04756	IVW	2	-0.0552642	0.0288051	0.0550408	-0.111722	0.00119385	0.946235	0.894293	1.00119	0.95(0.89-1.00)	0.508781	2778.41		TRUE		0.465962	TRUE	0	0.672134	135.345
Alexander Gudjonsson, et al_Q04760	finngen_R10_M13_ANKYLOSPON	Ankylosing spondylitis	Q04760	WR	1	0.30924	0.17905	0.0841463	-0.0416972	0.660177	1.36239	0.95916	1.93514	1.36(0.96-1.94)	0.0117332	63.7079	TRUE				TRUE	1.79111e-14	0.70348	206.916
Alexander Gudjonsson, et al_Q06033	finngen_R10_M13_ANKYLOSPON	Ankylosing spondylitis	Q06033	IVW	2	-0.0669981	0.0544569	0.218586	-0.173734	0.0397374	0.935197	0.840521	1.04054	0.94(0.84-1.04)	0.102187	305.317		TRUE		0.657458	TRUE	5.53715e-126	0.875904	537.504
Alexander Gudjonsson, et al_Q06520	finngen_R10_M13_ANKYLOSPON	Ankylosing spondylitis	Q06520	WR	1	0.00891265	0.106689	0.933423	-0.200197	0.218023	1.00895	0.818569	1.24362	1.01(0.82-1.24)	0.0315085	174.575	TRUE				TRUE	1.03212e-38	0.999638	2295.29
Alexander Gudjonsson, et al_Q06828	finngen_R10_M13_ANKYLOSPON	Ankylosing spondylitis	Q06828	WR	1	0.000491625	0.172975	0.997732	-0.338538	0.339522	1.00049	0.712811	1.40428	1.00(0.71-1.40)	0.00968206	52.4619	TRUE				TRUE	7.72116e-13	0.999638	2453.42
Alexander Gudjonsson, et al_Q07960	finngen_R10_M13_ANKYLOSPON	Ankylosing spondylitis	Q07960	WR	1	-1.15697	0.519452	0.0259275	-2.1751	-0.138848	0.314437	0.113597	0.870361	0.31(0.11-0.87)	0.0159176	86.7955		TRUE			TRUE	5.0191e-19	0.583471	63.7557
Alexander Gudjonsson, et al_Q08431	finngen_R10_M13_ANKYLOSPON	Ankylosing spondylitis	Q08431	WR	1	-0.0716086	0.109438	0.512898	-0.286107	0.142889	0.930895	0.751183	1.1536	0.93(0.75-1.15)	0.0313994	173.951		TRUE			TRUE	3.75181e-38	0.954452	1261.22
Alexander Gudjonsson, et al_Q08752	finngen_R10_M13_ANKYLOSPON	Ankylosing spondylitis	Q08752	WR	1	-0.126629	0.0721903	0.0794126	-0.268122	0.0148636	0.88106	0.764814	1.01497	0.88(0.76-1.01)	0.0671951	386.543		TRUE			TRUE	1.07396e-80	0.698199	195.275
Alexander Gudjonsson, et al_Q08830	finngen_R10_M13_ANKYLOSPON	Ankylosing spondylitis	Q08830	WR	1	-0.0631698	0.0599658	0.292144	-0.180703	0.0543632	0.938784	0.834683	1.05587	0.94(0.83-1.06)	0.0973621	578.798		TRUE			TRUE	5.20875e-120	0.927759	718.382
Alexander Gudjonsson, et al_Q10469	finngen_R10_M13_ANKYLOSPON	Ankylosing spondylitis	Q10469	WR	1	-0.029017	0.147691	0.844242	-0.318491	0.260457	0.9714	0.727246	1.29752	0.97(0.73-1.30)	0.0159834	87.1599		TRUE			TRUE	3.54143e-20	0.999638	2075.99
Alexander Gudjonsson, et al_Q11128	finngen_R10_M13_ANKYLOSPON	Ankylosing spondylitis	Q11128	IVW	3	-0.00179478	0.0341209	0.95805	-0.0686718	0.0650822	0.998207	0.933633	1.06725	1.00(0.93-1.07)	0.198844	443.774		TRUE	0.339166	0.150174	TRUE	1.10752e-261	0.999638	2355.85
Alexander Gudjonsson, et al_Q12797	finngen_R10_M13_ANKYLOSPON	Ankylosing spondylitis	Q12797	WR	1	-0.0496132	0.154991	0.74889	-0.353396	0.25417	0.951597	0.702299	1.28939	0.95(0.70-1.29)	0.0187019	102.267		TRUE			TRUE	2.57819e-23	0.986353	1841.52
Alexander Gudjonsson, et al_Q12805	finngen_R10_M13_ANKYLOSPON	Ankylosing spondylitis	Q12805	WR	1	0.0960844	0.163564	0.556905	-0.2245	0.416669	1.10085	0.798916	1.5169	1.10(0.80-1.52)	0.0142146	77.3754	TRUE				TRUE	6.7881e-18	0.963584	1369.43
Alexander Gudjonsson, et al_Q12860	finngen_R10_M13_ANKYLOSPON	Ankylosing spondylitis	Q12860	WR	1	-0.0853893	0.184769	0.643981	-0.447537	0.276759	0.918155	0.6392	1.31885	0.92(0.64-1.32)	0.00925244	50.1122		TRUE			TRUE	3.8354e-12	0.972914	1583.55
Alexander Gudjonsson, et al_Q12884	finngen_R10_M13_ANKYLOSPON	Ankylosing spondylitis	Q12884	WR	1	0.104254	0.139026	0.453323	-0.168238	0.376746	1.10988	0.845153	1.45753	1.11(0.85-1.46)	0.0147488	80.327	TRUE				TRUE	1.94676e-18	0.936938	1114.72
Alexander Gudjonsson, et al_Q12918	finngen_R10_M13_ANKYLOSPON	Ankylosing spondylitis	Q12918	WR	1	-0.120106	0.126531	0.342509	-0.368107	0.127895	0.886827	0.692043	1.13643	0.89(0.69-1.14)	0.0209703	114.937		TRUE			TRUE	1.30722e-25	0.932007	842.231
Alexander Gudjonsson, et al_Q13018	finngen_R10_M13_ANKYLOSPON	Ankylosing spondylitis	Q13018	WR	1	0.0899775	0.0489855	0.0662365	-0.00603403	0.185989	1.09415	0.993984	1.20441	1.09(0.99-1.20)	0.153866	975.784	TRUE				TRUE	1.05095e-195	0.698199	162.876
Alexander Gudjonsson, et al_Q13137	finngen_R10_M13_ANKYLOSPON	Ankylosing spondylitis	Q13137	WR	1	-0.0275785	0.189294	0.884165	-0.398594	0.343437	0.972798	0.671263	1.40978	0.97(0.67-1.41)	0.00991599	53.7421		TRUE			TRUE	4.70192e-13	0.999638	2174.16
Alexander Gudjonsson, et al_Q13231	finngen_R10_M13_ANKYLOSPON	Ankylosing spondylitis	Q13231	WR	1	-0.00574432	0.0551139	0.91699	-0.113768	0.102279	0.994272	0.892465	1.10769	0.99(0.89-1.11)	0.0716576	414.195		TRUE			TRUE	3.72921e-88	0.999638	2254.88
Alexander Gudjonsson, et al_Q13253	finngen_R10_M13_ANKYLOSPON	Ankylosing spondylitis	Q13253	WR	1	0.0939887	0.103462	0.363649	-0.108797	0.296775	1.09855	0.896912	1.34551	1.10(0.90-1.35)	0.0321284	178.124	TRUE				TRUE	7.88334e-39	0.936646	894.213
Alexander Gudjonsson, et al_Q13261	finngen_R10_M13_ANKYLOSPON	Ankylosing spondylitis	Q13261	WR	1	0.191732	0.0934076	0.0401076	0.00865323	0.374811	1.21135	1.00869	1.45472	1.21(1.01-1.45)	0.0502645	283.994	TRUE				TRUE	1.28332e-59	0.616321	98.6245
Alexander Gudjonsson, et al_Q13449	finngen_R10_M13_ANKYLOSPON	Ankylosing spondylitis	Q13449	WR	1	0.0616183	0.132274	0.641331	-0.197639	0.320876	1.06356	0.820666	1.37833	1.06(0.82-1.38)	0.0153599	83.7072	TRUE				TRUE	2.66689e-19	0.972914	1577.03
Alexander Gudjonsson, et al_Q13478	finngen_R10_M13_ANKYLOSPON	Ankylosing spondylitis	Q13478	WR	1	0.115422	0.0631495	0.0675855	-0.00835085	0.239195	1.12235	0.991684	1.27023	1.12(0.99-1.27)	0.0905153	534.044	TRUE				TRUE	4.12637e-110	0.698199	166.193
Alexander Gudjonsson, et al_Q13591	finngen_R10_M13_ANKYLOSPON	Ankylosing spondylitis	Q13591	IVW	2	-0.0126622	0.0315624	0.688288	-0.0745244	0.0492001	0.987418	0.928185	1.05043	0.99(0.93-1.05)	0.553917	3330.95		TRUE		0.398909	TRUE	0	0.981733	1692.5
Alexander Gudjonsson, et al_Q14112	finngen_R10_M13_ANKYLOSPON	Ankylosing spondylitis	Q14112	WR	1	0.0798513	0.0377813	0.034557	0.00579989	0.153903	1.08313	1.00582	1.16638	1.08(1.01-1.17)	0.237086	1667.56	TRUE				TRUE	0	0.616321	84.9756
Alexander Gudjonsson, et al_Q14114	finngen_R10_M13_ANKYLOSPON	Ankylosing spondylitis	Q14114	WR	1	0.0510187	0.171318	0.765855	-0.284764	0.386802	1.05234	0.752191	1.47226	1.05(0.75-1.47)	0.0122266	66.4199	TRUE				TRUE	1.05308e-15	0.991029	1883.24
Alexander Gudjonsson, et al_Q14162	finngen_R10_M13_ANKYLOSPON	Ankylosing spondylitis	Q14162	WR	1	-0.0388799	0.0723546	0.591024	-0.180695	0.102935	0.961866	0.83469	1.10842	0.96(0.83-1.11)	0.0927157	548.354		TRUE			TRUE	1.21848e-114	0.967422	1453.33
Alexander Gudjonsson, et al_Q14554	finngen_R10_M13_ANKYLOSPON	Ankylosing spondylitis	Q14554	WR	1	0.0124864	0.0220965	0.572014	-0.0308226	0.0557955	1.01256	0.969648	1.05738	1.01(0.97-1.06)	0.649586	9947.31	TRUE				TRUE	0	0.967422	1406.58
Alexander Gudjonsson, et al_Q14626	finngen_R10_M13_ANKYLOSPON	Ankylosing spondylitis	Q14626	WR	1	-0.165431	0.0974266	0.0895061	-0.356387	0.0255249	0.847528	0.700201	1.02585	0.85(0.70-1.03)	0.0394587	220.433		TRUE			TRUE	6.06937e-47	0.719267	220.096
Alexander Gudjonsson, et al_Q14749	finngen_R10_M13_ANKYLOSPON	Ankylosing spondylitis	Q14749	WR	1	-0.0664129	0.0650789	0.307492	-0.193968	0.0611418	0.935744	0.823685	1.06305	0.94(0.82-1.06)	0.0761148	442.081		TRUE			TRUE	9.97174e-93	0.927759	756.123
Alexander Gudjonsson, et al_Q14914	finngen_R10_M13_ANKYLOSPON	Ankylosing spondylitis	Q14914	IVW	2	0.00629531	0.0696929	0.928026	-0.130303	0.142893	1.00632	0.87783	1.15361	1.01(0.88-1.15)	0.091672	270.728	TRUE			0.759982	TRUE	1.4327e-113	0.999638	2282.02
Alexander Gudjonsson, et al_Q14956	finngen_R10_M13_ANKYLOSPON	Ankylosing spondylitis	Q14956	WR	1	0.0855729	0.132405	0.518086	-0.17394	0.345086	1.08934	0.840347	1.41211	1.09(0.84-1.41)	0.0291245	160.97	TRUE				TRUE	1.89941e-35	0.954452	1273.97
Alexander Gudjonsson, et al_Q14C87	finngen_R10_M13_ANKYLOSPON	Ankylosing spondylitis	Q14C87	WR	1	0.00431262	0.102688	0.966501	-0.196956	0.205582	1.00432	0.821226	1.22824	1.00(0.82-1.23)	0.0266069	146.675	TRUE				TRUE	7.09395e-33	0.999638	2376.63
Alexander Gudjonsson, et al_Q15063	finngen_R10_M13_ANKYLOSPON	Ankylosing spondylitis	Q15063	WR	1	-0.00567097	0.123582	0.963399	-0.247892	0.23655	0.994345	0.780444	1.26687	0.99(0.78-1.27)	0.028484	157.326		TRUE			TRUE	4.07614e-35	0.999638	2369
Alexander Gudjonsson, et al_Q15238	finngen_R10_M13_ANKYLOSPON	Ankylosing spondylitis	Q15238	WR	1	0.00322815	0.0842589	0.969439	-0.161919	0.168376	1.00323	0.85051	1.18338	1.00(0.85-1.18)	0.0480614	270.918	TRUE				TRUE	7.87986e-59	0.999638	2383.85
Alexander Gudjonsson, et al_Q15389	finngen_R10_M13_ANKYLOSPON	Ankylosing spondylitis	Q15389	WR	1	-0.0350489	0.218535	0.872581	-0.463377	0.39328	0.965558	0.629155	1.48183	0.97(0.63-1.48)	0.0108595	58.9117		TRUE			TRUE	3.69454e-14	0.999638	2145.68
Alexander Gudjonsson, et al_Q15485	finngen_R10_M13_ANKYLOSPON	Ankylosing spondylitis	Q15485	WR	1	-0.00812797	0.0391443	0.835509	-0.0848508	0.0685948	0.991905	0.918649	1.071	0.99(0.92-1.07)	0.206359	1395.24		TRUE			TRUE	8.66718e-277	0.999638	2054.52
Alexander Gudjonsson, et al_Q15813	finngen_R10_M13_ANKYLOSPON	Ankylosing spondylitis	Q15813	WR	1	0.233927	0.148992	0.116401	-0.0580979	0.525951	1.26355	0.943558	1.69207	1.26(0.94-1.69)	0.0165088	90.073	TRUE				TRUE	4.70589e-20	0.781272	286.23
Alexander Gudjonsson, et al_Q15818	finngen_R10_M13_ANKYLOSPON	Ankylosing spondylitis	Q15818	WR	1	0.0291913	0.148296	0.843949	-0.261469	0.319851	1.02962	0.76992	1.37692	1.03(0.77-1.38)	0.0296358	163.883	TRUE				TRUE	2.19708e-36	0.999638	2075.27
Alexander Gudjonsson, et al_Q15828	finngen_R10_M13_ANKYLOSPON	Ankylosing spondylitis	Q15828	WR	1	0.0799296	0.160666	0.618843	-0.234975	0.394834	1.08321	0.790591	1.48414	1.08(0.79-1.48)	0.0146263	79.6498	TRUE				TRUE	2.01124e-18	0.967422	1521.74
Alexander Gudjonsson, et al_Q16549	finngen_R10_M13_ANKYLOSPON	Ankylosing spondylitis	Q16549	IVW	2	0.0604979	0.0256262	0.0182363	0.0102706	0.110725	1.06237	1.01032	1.11709	1.06(1.01-1.12)	0.500533	2688.23	TRUE			0.482293	TRUE	0	0.55854	44.8431
Alexander Gudjonsson, et al_Q16610	finngen_R10_M13_ANKYLOSPON	Ankylosing spondylitis	Q16610	WR	1	-0.0111214	0.084976	0.895872	-0.177674	0.155431	0.98894	0.837215	1.16816	0.99(0.84-1.17)	0.0541934	307.464		TRUE			TRUE	2.74626e-66	0.999638	2202.95
Alexander Gudjonsson, et al_Q16663	finngen_R10_M13_ANKYLOSPON	Ankylosing spondylitis	Q16663	WR	1	0.0248417	0.0259494	0.338408	-0.026019	0.0757025	1.02515	0.974317	1.07864	1.03(0.97-1.08)	0.251499	1803	TRUE				TRUE	0	0.932007	832.146
Alexander Gudjonsson, et al_Q16674	finngen_R10_M13_ANKYLOSPON	Ankylosing spondylitis	Q16674	WR	1	0.00932412	0.0322731	0.772648	-0.0539311	0.0725794	1.00937	0.947497	1.07528	1.01(0.95-1.08)	0.204515	1379.57	TRUE				TRUE	9.28862e-274	0.991643	1899.94
Alexander Gudjonsson, et al_Q16769	finngen_R10_M13_ANKYLOSPON	Ankylosing spondylitis	Q16769	WR	1	-0.111836	0.114282	0.32778	-0.335829	0.112157	0.894191	0.714746	1.11869	0.89(0.71-1.12)	0.0263713	145.341		TRUE			TRUE	5.97655e-32	0.929132	806.011
Alexander Gudjonsson, et al_Q24JP5	finngen_R10_M13_ANKYLOSPON	Ankylosing spondylitis	Q24JP5	WR	1	-0.0422688	0.0519812	0.416128	-0.144152	0.0596142	0.958612	0.865756	1.06143	0.96(0.87-1.06)	0.14467	907.601		TRUE			TRUE	1.84411e-184	0.936938	1023.26
Alexander Gudjonsson, et al_Q2TAL6	finngen_R10_M13_ANKYLOSPON	Ankylosing spondylitis	Q2TAL6	IVW	2	0.0319145	0.128203	0.803409	-0.219363	0.283192	1.03243	0.80303	1.32736	1.03(0.80-1.33)	0.0396342	110.706	TRUE			0.376911	TRUE	8.28486e-48	0.999283	1975.58
Alexander Gudjonsson, et al_Q496F6	finngen_R10_M13_ANKYLOSPON	Ankylosing spondylitis	Q496F6	WR	1	-0.101031	0.103566	0.329301	-0.304021	0.101959	0.903905	0.737845	1.10734	0.90(0.74-1.11)	0.0315212	174.648		TRUE			TRUE	4.67621e-38	0.929132	809.752
Alexander Gudjonsson, et al_Q49AH0	finngen_R10_M13_ANKYLOSPON	Ankylosing spondylitis	Q49AH0	WR	1	0.0831822	0.220903	0.706504	-0.349787	0.516151	1.08674	0.704838	1.67557	1.09(0.70-1.68)	0.0128512	69.8573	TRUE				TRUE	2.12002e-16	0.981733	1737.29
Alexander Gudjonsson, et al_Q4KMG0	finngen_R10_M13_ANKYLOSPON	Ankylosing spondylitis	Q4KMG0	WR	1	-0.0300869	0.0599446	0.61573	-0.147578	0.0874045	0.970361	0.862795	1.09134	0.97(0.86-1.09)	0.0629379	360.408		TRUE			TRUE	9.32938e-77	0.967422	1514.08
Alexander Gudjonsson, et al_Q4LDE5	finngen_R10_M13_ANKYLOSPON	Ankylosing spondylitis	Q4LDE5	WR	1	-0.0800807	0.0994067	0.420481	-0.274918	0.114756	0.923042	0.759635	1.1216	0.92(0.76-1.12)	0.0378915	211.333		TRUE			TRUE	8.3205e-46	0.936938	1033.96
Alexander Gudjonsson, et al_Q504Y2	finngen_R10_M13_ANKYLOSPON	Ankylosing spondylitis	Q504Y2	WR	1	-0.288492	0.162835	0.0764477	-0.60765	0.0306652	0.749393	0.544629	1.03114	0.75(0.54-1.03)	0.0297791	164.699		TRUE			TRUE	2.07375e-35	0.698199	187.985
Alexander Gudjonsson, et al_Q5GFL6	finngen_R10_M13_ANKYLOSPON	Ankylosing spondylitis	Q5GFL6	WR	1	-0.0475523	0.165183	0.773441	-0.37131	0.276206	0.953561	0.68983	1.31812	0.95(0.69-1.32)	0.016173	88.2109		TRUE			TRUE	2.37106e-20	0.991643	1901.89
Alexander Gudjonsson, et al_Q5JXM2	finngen_R10_M13_ANKYLOSPON	Ankylosing spondylitis	Q5JXM2	WR	1	0.177154	0.167793	0.291064	-0.15172	0.506027	1.19381	0.859229	1.65869	1.19(0.86-1.66)	0.0109983	59.6732	TRUE				TRUE	6.33504e-14	0.927759	715.727
Alexander Gudjonsson, et al_Q5QGZ9	finngen_R10_M13_ANKYLOSPON	Ankylosing spondylitis	Q5QGZ9	WR	1	-0.00176241	0.019917	0.929489	-0.0407997	0.0372749	0.998239	0.960021	1.03798	1.00(0.96-1.04)	0.825151	25323.4		TRUE			TRUE	0	0.999638	2285.61
Alexander Gudjonsson, et al_Q5SRI9	finngen_R10_M13_ANKYLOSPON	Ankylosing spondylitis	Q5SRI9	IVW	2	0.00122393	0.0301225	0.967589	-0.0578163	0.0602641	1.00122	0.943823	1.06212	1.00(0.94-1.06)	0.687054	5889.26	TRUE			0.908741	TRUE	0	0.999638	2379.3
Alexander Gudjonsson, et al_Q5T2D2	finngen_R10_M13_ANKYLOSPON	Ankylosing spondylitis	Q5T2D2	WR	1	-0.110356	0.0395246	0.00523682	-0.187825	-0.0328882	0.895515	0.82876	0.967647	0.90(0.83-0.97)	0.356281	2969.93		TRUE			TRUE	0	0.428387	12.8774
Alexander Gudjonsson, et al_Q5VWK5	finngen_R10_M13_ANKYLOSPON	Ankylosing spondylitis	Q5VWK5	WR	1	0.898327	0.191883	2.84605e-06	0.522235	1.27442	2.45549	1.68579	3.57662	2.46(1.69-3.58)	0.0149089	81.2119	TRUE				TRUE	1.17274e-16	0.00116641	0.00699843
Alexander Gudjonsson, et al_Q6EIG7	finngen_R10_M13_ANKYLOSPON	Ankylosing spondylitis	Q6EIG7	WR	1	-0.197766	0.179079	0.26944	-0.548761	0.153228	0.820562	0.577665	1.16559	0.82(0.58-1.17)	0.00881995	47.749		TRUE			TRUE	2.21589e-11	0.909461	662.552
Alexander Gudjonsson, et al_Q6FHJ7	finngen_R10_M13_ANKYLOSPON	Ankylosing spondylitis	Q6FHJ7	WR	1	0.0166387	0.13122	0.899099	-0.240553	0.27383	1.01678	0.786193	1.31499	1.02(0.79-1.31)	0.0201167	110.162	TRUE				TRUE	4.20805e-25	0.999638	2210.88
Alexander Gudjonsson, et al_Q6NUJ1	finngen_R10_M13_ANKYLOSPON	Ankylosing spondylitis	Q6NUJ1	WR	1	-0.0517455	0.0618518	0.402815	-0.172975	0.069484	0.949571	0.841159	1.07195	0.95(0.84-1.07)	0.115088	697.878		TRUE			TRUE	8.62341e-144	0.936938	990.522
Alexander Gudjonsson, et al_Q6NVY1	finngen_R10_M13_ANKYLOSPON	Ankylosing spondylitis	Q6NVY1	WR	1	-0.00754153	0.0436582	0.862856	-0.0931116	0.0780285	0.992487	0.911092	1.08115	0.99(0.91-1.08)	0.18013	1178.94		TRUE			TRUE	6.37952e-237	0.999638	2121.76
Alexander Gudjonsson, et al_Q6P4F1	finngen_R10_M13_ANKYLOSPON	Ankylosing spondylitis	Q6P4F1	WR	1	0.0654942	0.568552	0.908291	-1.04887	1.17986	1.06769	0.350334	3.25391	1.07(0.35-3.25)	0.0197192	107.942	TRUE				TRUE	1.22443e-24	0.999638	2233.49
Alexander Gudjonsson, et al_Q6P988	finngen_R10_M13_ANKYLOSPON	Ankylosing spondylitis	Q6P988	WR	1	-0.0119134	0.221836	0.957171	-0.446712	0.422886	0.988157	0.639728	1.52636	0.99(0.64-1.53)	0.00920075	49.8297		TRUE			TRUE	2.99992e-12	0.999638	2353.68
Alexander Gudjonsson, et al_Q6P995	finngen_R10_M13_ANKYLOSPON	Ankylosing spondylitis	Q6P995	WR	1	0.0166623	0.0792454	0.833463	-0.138659	0.171983	1.0168	0.870525	1.18766	1.02(0.87-1.19)	0.0492003	277.67	TRUE				TRUE	4.59249e-60	0.999638	2049.49
Alexander Gudjonsson, et al_Q6PCB0	finngen_R10_M13_ANKYLOSPON	Ankylosing spondylitis	Q6PCB0	WR	1	0.124705	0.11686	0.285915	-0.104342	0.353751	1.13281	0.900918	1.4244	1.13(0.90-1.42)	0.0538167	305.206	TRUE				TRUE	6.768e-65	0.925975	703.064
Alexander Gudjonsson, et al_Q6PI73	finngen_R10_M13_ANKYLOSPON	Ankylosing spondylitis	Q6PI73	WR	1	0.0152415	0.0373863	0.683511	-0.0580357	0.0885187	1.01536	0.943616	1.09255	1.02(0.94-1.09)	0.221723	1528.71	TRUE				TRUE	1.4345e-300	0.981733	1680.75
Alexander Gudjonsson, et al_Q6UW15	finngen_R10_M13_ANKYLOSPON	Ankylosing spondylitis	Q6UW15	WR	1	-0.0646891	0.0572893	0.258828	-0.176976	0.047598	0.937359	0.8378	1.04875	0.94(0.84-1.05)	0.0901538	531.7		TRUE			TRUE	1.5111e-110	0.909461	636.459
Alexander Gudjonsson, et al_Q6UWN8	finngen_R10_M13_ANKYLOSPON	Ankylosing spondylitis	Q6UWN8	WR	1	0.0143699	0.0294498	0.625589	-0.0433518	0.0720916	1.01447	0.957574	1.07475	1.01(0.96-1.07)	0.260579	1891.02	TRUE				TRUE	0	0.971473	1538.32
Alexander Gudjonsson, et al_Q6UWV6	finngen_R10_M13_ANKYLOSPON	Ankylosing spondylitis	Q6UWV6	WR	1	-0.0198083	0.026478	0.454398	-0.0717053	0.0320887	0.980387	0.930805	1.03261	0.98(0.93-1.03)	0.47804	4914.49		TRUE			TRUE	0	0.936938	1117.36
Alexander Gudjonsson, et al_Q6UX41	finngen_R10_M13_ANKYLOSPON	Ankylosing spondylitis	Q6UX41	WR	1	0.0567883	0.0908986	0.53214	-0.121373	0.234949	1.05843	0.885704	1.26484	1.06(0.89-1.26)	0.040396	225.89	TRUE				TRUE	5.63843e-49	0.958227	1308.53
Alexander Gudjonsson, et al_Q6UXK2	finngen_R10_M13_ANKYLOSPON	Ankylosing spondylitis	Q6UXK2	WR	1	-0.0134804	0.168677	0.936302	-0.344087	0.317126	0.98661	0.708867	1.37318	0.99(0.71-1.37)	0.0129378	70.3342		TRUE			TRUE	1.20528e-16	0.999638	2302.37
Alexander Gudjonsson, et al_Q6UXM1	finngen_R10_M13_ANKYLOSPON	Ankylosing spondylitis	Q6UXM1	WR	1	-0.024026	0.151402	0.873913	-0.320775	0.272722	0.97626	0.725587	1.31354	0.98(0.73-1.31)	0.0227516	124.928		TRUE			TRUE	3.30319e-28	0.999638	2148.95
Alexander Gudjonsson, et al_Q6UY11	finngen_R10_M13_ANKYLOSPON	Ankylosing spondylitis	Q6UY11	WR	1	0.167021	0.201591	0.407378	-0.228096	0.562139	1.18178	0.796048	1.75442	1.18(0.80-1.75)	0.0123374	67.0295	TRUE				TRUE	1.38631e-15	0.936938	1001.74
Alexander Gudjonsson, et al_Q6WN34	finngen_R10_M13_ANKYLOSPON	Ankylosing spondylitis	Q6WN34	IVW	2	-0.0661582	0.0751164	0.378457	-0.213386	0.0810699	0.935983	0.807844	1.08445	0.94(0.81-1.08)	0.0801752	233.816		TRUE		0.0546819	TRUE	1.46662e-96	0.936646	930.626
Alexander Gudjonsson, et al_Q6Y288	finngen_R10_M13_ANKYLOSPON	Ankylosing spondylitis	Q6Y288	WR	1	-0.0178736	0.111807	0.872991	-0.237016	0.201268	0.982285	0.788979	1.22295	0.98(0.79-1.22)	0.0255473	140.681		TRUE			TRUE	1.56795e-31	0.999638	2146.68
Alexander Gudjonsson, et al_Q6YHK3	finngen_R10_M13_ANKYLOSPON	Ankylosing spondylitis	Q6YHK3	WR	1	0.0997733	0.0490702	0.0420246	0.0035957	0.195951	1.10492	1.0036	1.21647	1.10(1.00-1.22)	0.146337	919.855	TRUE				TRUE	9.3515e-185	0.616321	103.338
Alexander Gudjonsson, et al_Q6ZMJ2	finngen_R10_M13_ANKYLOSPON	Ankylosing spondylitis	Q6ZMJ2	WR	1	0.0176563	0.110902	0.873506	-0.199712	0.235024	1.01781	0.818967	1.26494	1.02(0.82-1.26)	0.029407	162.579	TRUE				TRUE	3.87285e-36	0.999638	2147.95
Alexander Gudjonsson, et al_Q76LX8	finngen_R10_M13_ANKYLOSPON	Ankylosing spondylitis	Q76LX8	WR	1	-0.0439804	0.0784079	0.574854	-0.19766	0.109699	0.956973	0.820649	1.11594	0.96(0.82-1.12)	0.0932332	551.729		TRUE			TRUE	2.77605e-115	0.967422	1413.57
Alexander Gudjonsson, et al_Q7L1S5	finngen_R10_M13_ANKYLOSPON	Ankylosing spondylitis	Q7L1S5	WR	1	0.120661	0.10984	0.27198	-0.094626	0.335948	1.12824	0.909713	1.39927	1.13(0.91-1.40)	0.0329569	182.874	TRUE				TRUE	1.13455e-39	0.909461	668.8
Alexander Gudjonsson, et al_Q7LG56	finngen_R10_M13_ANKYLOSPON	Ankylosing spondylitis	Q7LG56	WR	1	0.136281	0.100634	0.175665	-0.0609616	0.333523	1.146	0.940859	1.39588	1.15(0.94-1.40)	0.0363192	202.234	TRUE				TRUE	1.77464e-43	0.848071	431.96
Alexander Gudjonsson, et al_Q7Z4H8	finngen_R10_M13_ANKYLOSPON	Ankylosing spondylitis	Q7Z4H8	IVW	2	0.00986299	0.062068	0.873743	-0.11179	0.131516	1.00991	0.894232	1.14056	1.01(0.89-1.14)	0.148087	466.295	TRUE			0.0939374	TRUE	8.39815e-188	0.999638	2148.53
Alexander Gudjonsson, et al_Q86TD4	finngen_R10_M13_ANKYLOSPON	Ankylosing spondylitis	Q86TD4	WR	1	-0.109128	0.175579	0.53425	-0.453263	0.235007	0.896616	0.635551	1.26492	0.90(0.64-1.26)	0.0117456	63.7759		TRUE			TRUE	5.45128e-15	0.958585	1313.72
Alexander Gudjonsson, et al_Q86U17	finngen_R10_M13_ANKYLOSPON	Ankylosing spondylitis	Q86U17	WR	1	-0.0344788	0.144101	0.810897	-0.316916	0.247959	0.966109	0.728392	1.28141	0.97(0.73-1.28)	0.0267495	147.483		TRUE			TRUE	6.57471e-33	0.999638	1994
Alexander Gudjonsson, et al_Q86UD1	finngen_R10_M13_ANKYLOSPON	Ankylosing spondylitis	Q86UD1	WR	1	0.00447411	0.0570709	0.937513	-0.107385	0.116333	1.00448	0.89818	1.12337	1.00(0.90-1.12)	0.102943	615.784	TRUE				TRUE	1.09369e-128	0.999638	2305.35
Alexander Gudjonsson, et al_Q86VZ4	finngen_R10_M13_ANKYLOSPON	Ankylosing spondylitis	Q86VZ4	WR	1	-0.0242728	0.0327762	0.458959	-0.0885142	0.0399686	0.976019	0.91529	1.04078	0.98(0.92-1.04)	0.2857	2146.25		TRUE			TRUE	0	0.936938	1128.58
Alexander Gudjonsson, et al_Q86XP6	finngen_R10_M13_ANKYLOSPON	Ankylosing spondylitis	Q86XP6	WR	1	0.067818	0.0659931	0.304113	-0.0615284	0.197165	1.07017	0.940326	1.21794	1.07(0.94-1.22)	0.0766845	445.664	TRUE				TRUE	1.93038e-93	0.927759	747.814
Alexander Gudjonsson, et al_Q86YB8	finngen_R10_M13_ANKYLOSPON	Ankylosing spondylitis	Q86YB8	WR	1	-0.00134557	0.0769285	0.986045	-0.152125	0.149434	0.998655	0.858881	1.16118	1.00(0.86-1.16)	0.0548304	311.288		TRUE			TRUE	3.44887e-67	0.999638	2424.68
Alexander Gudjonsson, et al_Q86YT9	finngen_R10_M13_ANKYLOSPON	Ankylosing spondylitis	Q86YT9	WR	1	-0.0523703	0.0298024	0.0788746	-0.110783	0.00604232	0.948977	0.895133	1.00606	0.95(0.90-1.01)	0.383753	3341.55		TRUE			TRUE	0	0.698199	193.953
Alexander Gudjonsson, et al_Q86YW5	finngen_R10_M13_ANKYLOSPON	Ankylosing spondylitis	Q86YW5	WR	1	0.197685	0.191986	0.30316	-0.178609	0.573978	1.21858	0.836433	1.77532	1.22(0.84-1.78)	0.009043	48.9675	TRUE				TRUE	1.14161e-11	0.927759	745.471
Alexander Gudjonsson, et al_Q8IW75	finngen_R10_M13_ANKYLOSPON	Ankylosing spondylitis	Q8IW75	WR	1	-0.0592128	0.0803753	0.461303	-0.216748	0.0983228	0.942506	0.805133	1.10332	0.94(0.81-1.10)	0.0545489	309.598		TRUE			TRUE	4.01716e-66	0.936938	1134.34
Alexander Gudjonsson, et al_Q8IWY4	finngen_R10_M13_ANKYLOSPON	Ankylosing spondylitis	Q8IWY4	WR	1	0.0237505	0.13239	0.857626	-0.235734	0.283235	1.02403	0.789991	1.32742	1.02(0.79-1.33)	0.0176106	96.1927	TRUE				TRUE	4.16071e-22	0.999638	2108.9
Alexander Gudjonsson, et al_Q8IXB1	finngen_R10_M13_ANKYLOSPON	Ankylosing spondylitis	Q8IXB1	WR	1	0.0914676	0.195554	0.639973	-0.291818	0.474753	1.09578	0.746905	1.60762	1.10(0.75-1.61)	0.0102015	55.3056	TRUE				TRUE	2.98198e-13	0.972914	1573.69
Alexander Gudjonsson, et al_Q8IYS0	finngen_R10_M13_ANKYLOSPON	Ankylosing spondylitis	Q8IYS0	WR	1	0.0125803	0.0603227	0.8348	-0.105652	0.130813	1.01266	0.899737	1.13975	1.01(0.90-1.14)	0.102882	615.374	TRUE				TRUE	2.00416e-128	0.999638	2052.77
Alexander Gudjonsson, et al_Q8IYS2	finngen_R10_M13_ANKYLOSPON	Ankylosing spondylitis	Q8IYS2	WR	1	0.16444	0.183656	0.370589	-0.195525	0.524405	1.17873	0.822403	1.68945	1.18(0.82-1.69)	0.0101669	55.116	TRUE				TRUE	4.98332e-13	0.936646	911.278
Alexander Gudjonsson, et al_Q8IYS5	finngen_R10_M13_ANKYLOSPON	Ankylosing spondylitis	Q8IYS5	WR	1	-0.150828	0.173345	0.384245	-0.490584	0.188929	0.859996	0.612269	1.20795	0.86(0.61-1.21)	0.0115187	62.5295		TRUE			TRUE	1.30111e-14	0.936938	944.86
Alexander Gudjonsson, et al_Q8IZF2	finngen_R10_M13_ANKYLOSPON	Ankylosing spondylitis	Q8IZF2	WR	1	0.0594797	0.0387009	0.124316	-0.016374	0.135333	1.06128	0.983759	1.14492	1.06(0.98-1.14)	0.135797	843.19	TRUE				TRUE	6.55551e-171	0.794064	305.692
[truncated: 2,083 more rows]

## Sheet: Supplementary Table S5
id.exposure	id.outcome	Exposure	Outcome	nSNP	total_r2	tot_F	OR(95%CI)_IVW	Pvalue_IVW	OR(95%CI)_MRE	Pvalue_MRE	OR(95%CI)_WME	Pvalue_WME	OR(95%CI)_WM	Pvalue_WM	OR(95%CI)_SM	Pvalue_SM	Egger_intercept_pval	heterogeneity_pval	correct_causal_direction	steiger_pval	Pvalue_WR	OR(95%CI)_WR
[truncated: 2,459 more rows]

[truncated: 9 more sheets: Supplementary Table S6, Supplementary Table S7, Supplementary Table S8, Supplementary Table S9, Supplementary Table S10, Supplementary Table S11, Supplementary Table S12, Supplementary Table S13, Supplementary Table S14]
